# Supplementary material for: De Novo Transcriptome Assembly in Firmiana danxiaensis, a Tree Species Endemic to the Danxia Landform
Source: PLoS One. 2015 Oct 1;10(10):e0139373. doi: 10.1371/journal.pone.0139373 (PMC4591120; doi:10.1371/journal.pone.0139373)
Supplement: S1 Table — (XLS) [file pone.0139373.s001.xls]

## Sheet: Table S1
Seq. Name	Seq. Description	Gos	KEGG numbers	KOGs	Top hit in NR	Top hit in Arabidopsis thaliana	Top hit in Theobroma cacao	Top hit in Gossypium raimondii
c0_g1_i1	pentatricopeptide repeat-containing protein at5g09950	GO:0003677			XP_007049352	AT5G09950.1|PACid:19666111	Thecc1EG002398t1|PACid:27432888	Gorai.007G166400.1|PACid:26785500
c1_g1_i1	hypothetical protein VITISV_007267	GO:0003676, GO:0008270, GO:0016758, GO:0015074			CAN76465		Thecc1EG036284t1|PACid:27457713
c10_g1_i1	---NA---
c100_g1_i1	pre-mrna-splicing factor cwc22 homolog				XP_007052007	AT2G45520.1|PACid:19642899	Thecc1EG005476t1|PACid:27434214	Gorai.007G092800.1|PACid:26785462
c10000_g1_i1	ubiquitin carboxyl-terminal hydrolase 12-like	GO:0006511, GO:0008234, GO:0004221, GO:0016579	K11838	KOG1863	XP_007029146	AT3G11910.1|PACid:19664730	Thecc1EG025045t1|PACid:27421408	Gorai.009G395700.5|PACid:26768826
c10001_g1_i1	---NA---
c10003_g1_i1	---NA---
c10004_g1_i2	imidazoleglycerol-phosphate dehydratase	GO:0000105, GO:0004424			XP_007034757	AT3G22425.2|PACid:19659056	Thecc1EG020623t1|PACid:27452971	Gorai.006G239100.1|PACid:26832590
c10006_g1_i1	dead-box atp-dependent rna helicase 29	GO:0008026, GO:0003723, GO:0005524, GO:0005634	K14808	KOG0337	KHG19582	AT1G77030.1|PACid:19655271	Thecc1EG035323t4|PACid:27458993	Gorai.005G084500.2|PACid:26801897
c10006_g2_i1	dead-box atp-dependent rna helicase 29	GO:0008026, GO:0003723, GO:0005524, GO:0005634	K14808	KOG0337	XP_007019299	AT1G77030.1|PACid:19655271	Thecc1EG035323t4|PACid:27458993	Gorai.005G084500.3|PACid:26801898
c10007_g1_i1	ring u-box superfamily	GO:0008270			XP_007013599		Thecc1EG038183t1|PACid:27430566	Gorai.009G014600.2|PACid:26771572
c10007_g2_i2	ring u-box superfamily	GO:0046872			KHF98452		Thecc1EG038183t1|PACid:27430566	Gorai.013G236300.1|PACid:26788104
c10008_g1_i1	ubiquitin carboxyl-terminal isoform 1	GO:0016787	K11844,K11833,K11986	KOG1873	XP_007034355	AT1G04860.1|PACid:19655112	Thecc1EG020316t3|PACid:27455853	Gorai.005G130100.4|PACid:26806688
c10009_g1_i2	metallothionein-like protein	GO:0046872			AFP93964	AT3G09390.1|PACid:19661868	Thecc1EG021938t1|PACid:27422431	Gorai.002G257700.2|PACid:26793599
c1001_g1_i1	---NA---
c10010_g1_i1	dicarboxylate transporter chloroplastic-like	GO:0006814, GO:0019676, GO:0015729, GO:0071423, GO:0009941, GO:0015813, GO:0015131, GO:0009534, GO:0015367, GO:0005313, GO:0016020, GO:0009624	K03319		XP_002525819	AT5G64290.1|PACid:19668233	Thecc1EG007421t1|PACid:27462775	Gorai.005G223500.1|PACid:26805768
c10011_g1_i1	pentatricopeptide repeat-containing protein chloroplastic		K15336,K15078,K03457,K03798,K15271		XP_007011706	AT4G31850.1|PACid:19646159	Thecc1EG036900t1|PACid:27428052	Gorai.009G063400.1|PACid:26767868
c10012_g1_i2	---NA---
c10013_g1_i1	aberrant lateral root formation isoform partial				XP_007011768	AT5G11030.2|PACid:19666472	Thecc1EG036944t1|PACid:27428955	Gorai.001G036000.1|PACid:26820229
c10014_g1_i2	calcineurin-like metallo-phosphoesterase superfamily protein isoform 1	GO:0016787		KOG0374	XP_007016992	AT1G07010.1|PACid:19658314	Thecc1EG042224t1|PACid:27430867	Gorai.013G271300.1|PACid:26789935
c10015_g1_i2	tetratricopeptide repeat -like superfamily protein isoform 1				XP_007036762	AT4G02750.1|PACid:19648010	Thecc1EG012708t3|PACid:27450881	Gorai.008G289000.1|PACid:26814209
c10016_g1_i1	---NA---
c10017_g1_i1	ubiquitin carboxyl-terminal hydrolase 8-like	GO:0006511, GO:0008234, GO:0004221, GO:0016579	K11835	KOG1870	XP_007015605	AT5G22030.2|PACid:19672961	Thecc1EG041174t4|PACid:27427509	Gorai.006G117900.3|PACid:26829374
c10018_g1_i1	autophagy-related protein 18a-like			KOG2111	KHG13411	AT3G62770.1|PACid:19659670	Thecc1EG004587t1|PACid:27436817	Gorai.007G129500.1|PACid:26780638
c10019_g1_i1	thiolase family protein isoform 1	GO:0016747, GO:0008152	K00626	KOG1390	XP_007026385	AT5G47720.3|PACid:19669838	Thecc1EG030451t3|PACid:27438162	Gorai.007G165600.4|PACid:26780278
c1002_g1_i1	Uncharacterized protein isoform 1				XP_007014717	AT5G19860.1|PACid:19669310	Thecc1EG040152t1|PACid:27428690	Gorai.004G094100.2|PACid:26776154
c10020_g1_i1	transcription factor tcp14-like				XP_007037311		Thecc1EG013943t1|PACid:27447807	Gorai.001G072200.1|PACid:26822707
c10021_g1_i1	---NA---
c10022_g1_i2	---NA---
c10023_g1_i1	---NA---
c10024_g1_i1	heme oxygenase- multi-helical isoform 1				KHG00646	AT5G32470.1|PACid:19667051	Thecc1EG026132t1|PACid:27424402	Gorai.007G273300.1|PACid:26778687
c10025_g1_i1	glycine-rich family protein				XP_007047699	AT4G37900.1|PACid:19646999	Thecc1EG000919t1|PACid:27432507	Gorai.003G036200.1|PACid:26800855
c10026_g1_i2	ribosomal protein l33 family protein	GO:0003735, GO:0015934, GO:0006412, GO:0005739, GO:0042254	K02913	KOG3505	XP_007035430	AT5G18790.1|PACid:19667637	Thecc1EG021105t1|PACid:27453028	Gorai.006G256900.2|PACid:26831095
c10027_g1_i1	---NA---
c10028_g1_i1	acylphosphatase family isoform 1	GO:0003998, GO:0006094, GO:0006096, GO:0018874	K01512	KOG3360	XP_007027408	AT5G03370.1|PACid:19671660	Thecc1EG022230t1|PACid:27424885	Gorai.006G163300.1|PACid:26829236
c10029_g1_i1	transcription factor bhlh66-like	GO:0046983			XP_007011960	AT5G58010.1|PACid:19666486	Thecc1EG037077t1|PACid:27426200	Gorai.009G055200.1|PACid:26769105
c1003_g1_i1	alpha beta-hydrolases superfamily protein isoform 1	GO:0050253, GO:0080031, GO:0004091, GO:0080032, GO:0080030, GO:0042572	K14493	KOG1515	XP_007050733	AT3G63010.1|PACid:19662306	Thecc1EG004494t2|PACid:27436026	Gorai.008G007200.1|PACid:26818592
c10030_g1_i1	peroxidase 63-like	GO:0020037, GO:0046872, GO:0009505, GO:0004601, GO:0055114, GO:0006979, GO:0006804	K00430,K14833		XP_007031366	AT5G40150.1|PACid:19668224	Thecc1EG016814t1|PACid:27455863	Gorai.001G259400.1|PACid:26820070
c10032_g1_i1	at1g79940-like partial	GO:0030176, GO:0005886, GO:0008565, GO:0031204, GO:0005739	K09540	KOG0951	XP_007038847	AT1G79940.3|PACid:19654035	Thecc1EG015268t2|PACid:27448657	Gorai.008G273800.5|PACid:26813072
c10033_g1_i1	---NA---
c10034_g1_i1	uncharacterized membrane protein at1g75140-like	GO:0005783			XP_007017496	AT1G75140.1|PACid:19656640	Thecc1EG034012t1|PACid:27457803	Gorai.010G011100.1|PACid:26759787
c10036_g1_i2	probable sphingolipid transporter spinster homolog 2	GO:0055085, GO:0016021		KOG1330	XP_007041476	AT5G64500.1|PACid:19668049	Thecc1EG006375t2|PACid:27462551	Gorai.002G211200.8|PACid:26794600
c10037_g1_i1	protein hasty 1-like isoform x1	GO:0005634, GO:0006810	K14289		XP_007030693	AT3G05040.1|PACid:19663976	Thecc1EG026445t1|PACid:27422586	Gorai.013G202700.1|PACid:26785922
c10038_g1_i1	cysteine-rich rlk (receptor-like protein kinase) 8	GO:0003676, GO:0008270, GO:0015074	K01514,K05658,K13761		XP_010264152	AT4G23160.1|PACid:19648072	Thecc1EG009017t1|PACid:27463778	Gorai.004G023300.1|PACid:26772011
c10039_g1_i1	structural maintenance of chromosomes 6a isoform 2	GO:0051276, GO:0030915, GO:0000724, GO:0005524	K01553,K06669,K03529	KOG0250	XP_007038353	AT5G61460.1|PACid:19666514	Thecc1EG014905t2|PACid:27448907	Gorai.008G215500.3|PACid:26818129
c1004_g1_i1	flowering time control protein fpa				XP_007033897	AT2G43410.4|PACid:19641010	Thecc1EG019995t2|PACid:27452883	Gorai.005G015700.1|PACid:26804082
c10040_g1_i4	retrovirus-related pol polyprotein from transposon tnt 1-94	GO:0008152, GO:0005488	K12619,K01514,K05658		CAN76196		Thecc1EG036284t1|PACid:27457713
c10041_g1_i2	duf21 domain-containing protein at2g14520			KOG2118	XP_006466579	AT2G14520.1|PACid:19643221	Thecc1EG000853t1|PACid:27433826	Gorai.008G043300.2|PACid:26815969
c10042_g1_i2	polygalacturonase at1g48100-like	GO:0004553, GO:0005975			XP_006344807	AT1G02460.1|PACid:19657482	Thecc1EG004895t1|PACid:27435888	Gorai.013G209100.1|PACid:26789493
c10043_g1_i1	Uncharacterized protein TCM_041793				XP_007016353	AT2G29180.1|PACid:19641785	Thecc1EG041793t1|PACid:27427490	Gorai.001G112100.1|PACid:26819708
c10044_g1_i1	---NA---
c10045_g1_i1	---NA---
c10046_g1_i1	Uncharacterized protein isoform 2	GO:0005622			XP_007032554	AT3G01175.1|PACid:19663943	Thecc1EG018568t2|PACid:27452693	Gorai.011G097300.2|PACid:26811393
c10047_g1_i1	---NA---
c10048_g1_i1	dna glycosylase superfamily protein isoform 1	GO:0008725, GO:0006284	K01246		XP_007011936	AT5G57970.2|PACid:19667317	Thecc1EG037057t4|PACid:27425667	Gorai.010G113100.5|PACid:26757231
c10049_g1_i1	---NA---
c1005_g1_i1	protein mks1-like	GO:0009870, GO:0005515, GO:0005634			XP_007048304	AT3G18690.1|PACid:19662824	Thecc1EG001406t1|PACid:27434880	Gorai.008G000200.1|PACid:26817708
c10051_g1_i1	Uncharacterized protein TCM_045546				XP_007011351		Thecc1EG045546t1|PACid:27441972	Gorai.013G007900.1|PACid:26786828
c10052_g1_i1	protein yippee-like at4g27745			KOG3399	XP_007039121	AT4G27745.1|PACid:19645693	Thecc1EG015459t3|PACid:27448827	Gorai.007G015900.3|PACid:26779831
c10053_g1_i1	---NA---
c10053_g2_i1	---NA---
c10054_g1_i2	---NA---
c10055_g1_i1	wapl isoform 1				XP_007025683	AT1G11060.1|PACid:19654303	Thecc1EG029911t2|PACid:27437916	Gorai.010G255000.1|PACid:26756332
c10056_g1_i2	u-box domain-containing protein 44-like	GO:0004842, GO:0000151, GO:0016567			XP_007051477		Thecc1EG005092t1|PACid:27433049	Gorai.001G152800.2|PACid:26822312
c10057_g1_i1	nac domain-containing protein 100-like	GO:0003677, GO:0006355			XP_007037404	AT5G61430.1|PACid:19671455	Thecc1EG014073t1|PACid:27449753	Gorai.008G194400.2|PACid:26819086
c10059_g1_i1	probable mediator of rna polymerase ii transcription subunit 26b			KOG1105	XP_007028232	AT5G05140.1|PACid:19669750	Thecc1EG023846t1|PACid:27425034	Gorai.007G352000.1|PACid:26778938
c1006_g1_i2	uncharacterized methyltransferase -like isoform x1		K00599	KOG2361	KHG09852	AT2G26200.1|PACid:19639433	Thecc1EG029083t1|PACid:27438006	Gorai.012G010500.1|PACid:26825221
c10060_g1_i3	gtp-binding protein chloroplastic-like				KHG04604	AT3G49725.1|PACid:19660969	Thecc1EG000854t1|PACid:27434302	Gorai.007G227000.2|PACid:26779986
c10061_g1_i3	atp synthase mitochondrial f1 complex assembly factor 1	GO:0005739, GO:0006461	K07555	KOG3281	XP_007025478	AT2G34050.1|PACid:19639668	Thecc1EG029766t2|PACid:27440985	Gorai.002G065200.1|PACid:26794421
c10062_g1_i2	5\ -3\ exonuclease family protein isoform 1	GO:0008409, GO:0008152, GO:0003677	K02335		XP_007033767	AT3G52050.2|PACid:19659401	Thecc1EG019883t1|PACid:27453091	Gorai.005G123800.1|PACid:26801563
c10063_g1_i2	katanin p60 atpase-containing subunit	GO:0008568, GO:0005524			XP_003531690	AT1G80350.1|PACid:19654999	Thecc1EG046832t1|PACid:27438665	Gorai.002G057900.2|PACid:26791700
c10064_g1_i1	c-terminal motif isoform 2			KOG2659	KHG00072	AT5G66810.1|PACid:19672722	Thecc1EG000590t2|PACid:27433095	Gorai.007G211400.2|PACid:26784384
c10065_g1_i1	resistance to phytophthora 1 isoform 1				XP_007050706	AT2G48070.2|PACid:19642838	Thecc1EG004477t1|PACid:27436652	Gorai.004G084200.1|PACid:26775563
c10066_g1_i1	diacylglycerol kinase 5-like	GO:0016310, GO:0004143, GO:0007205, GO:0009395, GO:0046486	K00901	KOG1169	KHG10308	AT2G20900.3|PACid:19639523	Thecc1EG031295t1|PACid:27446058	Gorai.002G077100.2|PACid:26792446
c10067_g1_i2	---NA---
c10068_g1_i1	Uncharacterized protein TCM_018393				XP_007032463	AT3G28720.1|PACid:19660049	Thecc1EG018393t1|PACid:27455202	Gorai.006G025500.1|PACid:26833476
c10069_g1_i1	phospholipid-transporting atpase 1-like		K01530,K14802	KOG0206	XP_007033506	AT5G04930.1|PACid:19669588	Thecc1EG019687t5|PACid:27455655	Gorai.005G003800.3|PACid:26804720
c1007_g1_i2	peroxisomal adenine nucleotide carrier 1-like	GO:0055085, GO:0016021	K13354,K00133	KOG0769	XP_007034670	AT3G05290.1|PACid:19662816	Thecc1EG020555t1|PACid:27453694	Gorai.005G041300.1|PACid:26803552
c10070_g1_i1	squalene monooxygenase	GO:0004506, GO:0050660, GO:0016021, GO:0055114, GO:0006694, GO:0016114	K00511	KOG1298	XP_007041443	AT1G58440.1|PACid:19653299	Thecc1EG006348t1|PACid:27462234	Gorai.012G162100.1|PACid:26825181
c10071_g1_i1	nadh dehydrogenase	GO:0005747, GO:0009741			XP_002301930	AT1G76200.1|PACid:19650953	Thecc1EG034349t1|PACid:27459273	Gorai.009G189100.1|PACid:26763596
c10072_g1_i1	---NA---
c10073_g1_i1	adenosine kinase 2	GO:0004001, GO:0006166, GO:0005507, GO:0016773, GO:0080094, GO:0006167, GO:0016310, GO:0009507, GO:0046686, GO:0005886, GO:0048046, GO:0006144	K00856	KOG2854	XP_007009874	AT5G03300.1|PACid:19666167	Thecc1EG043180t1|PACid:27442566	Gorai.009G313300.1|PACid:26767658
c10075_g1_i1	---NA---
c10076_g1_i1	ankyrin repeat-containing protein at5g02620-like		K15503,K15504,K10380,K11420	KOG0510	XP_007021043	AT1G03670.1|PACid:19649331	Thecc1EG031087t1|PACid:27446077	Gorai.002G082400.1|PACid:26795425
c10077_g1_i1	wd40 and beach domain-containing protein isoform 1			KOG1787	XP_007018256	AT1G58230.1|PACid:19656464	Thecc1EG034527t4|PACid:27458530	Gorai.010G033700.2|PACid:26761259
c10078_g1_i1	monocopper oxidase-like protein sku5	GO:0009505, GO:0046658, GO:0005507, GO:0009932, GO:0008447, GO:0048046, GO:0055114, GO:0006118, GO:0019852	K00423,K00540,K05909	KOG1263	XP_007039921	AT4G12420.2|PACid:19647839	Thecc1EG016026t1|PACid:27451412	Gorai.008G236600.1|PACid:26816831
c10079_g1_i2	---NA---
c1008_g1_i1	glucan endo- -beta-glucosidase	GO:0004553, GO:0005975, GO:0005618	K14489		XP_007016411	AT5G24318.1|PACid:19665691	Thecc1EG041833t1|PACid:27429065	Gorai.013G263800.1|PACid:26791445
c10080_g1_i1	Uncharacterized protein TCM_026918				XP_007022889		Thecc1EG026918t1|PACid:27437828
c10081_g1_i1	phytoene dehydrogenase	GO:0055114, GO:0016719, GO:0006694			KHG28704		Thecc1EG006576t1|PACid:27461461	Gorai.008G037400.1|PACid:26814099
c10082_g1_i1	erythronate-4-phosphate dehydrogenase family				XP_007051712		Thecc1EG005267t1|PACid:27431370	Gorai.007G103100.1|PACid:26780026
c10083_g1_i3	rna-binding family protein isoform 1	GO:0017069, GO:0000166, GO:0000398	K11091,K11094	KOG1457	XP_007012343	AT1G76940.2|PACid:19656600	Thecc1EG037330t1|PACid:27427185	Gorai.004G286400.9|PACid:26772573
c10085_g1_i1	udp-xylose phenolic	GO:0047215, GO:0008152	K13691,K11820	KOG1192	XP_007045533	AT2G43840.2|PACid:19640953	Thecc1EG011281t2|PACid:27461340	Gorai.001G226600.1|PACid:26821626
c10086_g1_i1	pentatricopeptide repeat-containing protein chloroplastic	GO:0035196, GO:0000398, GO:0031425, GO:0031426, GO:0043687, GO:0030422, GO:0009507, GO:0045893	K15078,K15271,K03798,K15336		XP_007016304	AT3G46790.1|PACid:19658403	Thecc1EG041754t1|PACid:27431047	Gorai.003G128500.1|PACid:26797617
c10087_g1_i2	btb poz domain-containing protein at3g08570-like isoform x2				XP_007033472	AT3G08570.1|PACid:19662796	Thecc1EG019662t1|PACid:27455991	Gorai.005G002800.1|PACid:26804844
c10088_g1_i1	udp-d-xylose:l-fucose alpha- -d-xylosyltransferase mgp4	GO:0016740, GO:0005783	K11714		KHG04144	AT4G01220.1|PACid:19646954	Thecc1EG005230t1|PACid:27437061	Gorai.004G154200.2|PACid:26777709
c1009_g1_i1	serine threonine-protein kinase	GO:0004715, GO:0006468, GO:0005524, GO:0004674, GO:0009069	K04733,K13416,K05658,K13418,K00924,K13430	KOG1187	XP_007021689	AT1G16670.1|PACid:19657927	Thecc1EG031735t1|PACid:27444191	Gorai.007G326000.1|PACid:26784718
c10090_g1_i1	---NA---
c10091_g1_i1	probable proteasome inhibitor		K06700	KOG4761	XP_007026871	AT3G53970.1|PACid:19662436	Thecc1EG021825t1|PACid:27423657	Gorai.002G255500.1|PACid:26797005
c10092_g1_i1	gtp-binding family protein	GO:0005525	K14540	KOG2484	XP_007050615	AT4G02790.1|PACid:19644393	Thecc1EG004383t1|PACid:27435559	Gorai.007G137000.2|PACid:26779729
c10093_g1_i2	prenyltransferase family protein isoform 3	GO:0046872, GO:0042127, GO:0004660, GO:0005965, GO:0018343, GO:0018346	K05954	KOG0365	XP_007031453	AT5G40280.1|PACid:19666352	Thecc1EG016874t3|PACid:27452365	Gorai.006G029800.1|PACid:26832065
c10094_g1_i1	uncharacterized partial				XP_007029398	AT4G18530.1|PACid:19647925	Thecc1EG025268t1|PACid:27422099	Gorai.012G028900.2|PACid:26825325
c10094_g2_i1	---NA---
c10095_g1_i2	myosin-3-like isoform x1		K03529,K06674,K11548,K15010,K11675,K10352,K11499		XP_007014382	AT4G31340.2|PACid:19648128	Thecc1EG039404t1|PACid:27428781	Gorai.009G069200.7|PACid:26768003
c10096_g1_i1	craniofacial development protein 2-like	GO:0003824			XP_010520633
c10097_g1_i1	---NA---
c10098_g1_i2	chromo domain-containing protein isoform 1				XP_007012165	AT3G18380.1|PACid:19661108	Thecc1EG037218t1|PACid:27427647	Gorai.009G048700.1|PACid:26771541
c10099_g1_i1	---NA---
c101_g1_i1	methyltransferases isoform 1		K07252	KOG3178	KHG26602	AT5G44450.1|PACid:19670278	Thecc1EG027000t1|PACid:27438877	Gorai.011G006700.3|PACid:26811251
c1010_g1_i1	thioredoxin superfamily protein isoform 1				KHF99729		Thecc1EG024259t3|PACid:27420693	Gorai.006G132600.1|PACid:26834380
c10101_g1_i1	---NA---
c10102_g1_i1	armadillo beta-catenin repeat family protein	GO:0016874, GO:0005737			XP_007025808	AT1G61350.1|PACid:19652341	Thecc1EG029999t1|PACid:27439407	Gorai.009G174000.1|PACid:26765800
c10103_g1_i1	Uncharacterized protein TCM_004789				XP_007051082		Thecc1EG004789t1|PACid:27434991	Gorai.007G123300.1|PACid:26778667
c10104_g1_i1	---NA---
c10105_g1_i1	zinc finger fyve domain-containing protein 26 isoform 3			KOG1811	EMS45004	AT2G25730.1|PACid:19641301	Thecc1EG037126t3|PACid:27427817	Gorai.009G053000.1|PACid:26763747
c10106_g1_i1	---NA---
c10107_g1_i3	vesicle transport protein got1b	GO:0016192			XP_007034001	AT1G05785.2|PACid:19649406	Thecc1EG020074t1|PACid:27455706	Gorai.006G227900.5|PACid:26833378
c10109_g1_i1	dnaj heat shock n-terminal domain-containing				XP_007028995	AT2G42080.1|PACid:19638993	Thecc1EG024913t1|PACid:27423893	Gorai.006G142900.2|PACid:26832198
c1011_g1_i1	elongator complex protein 5				XP_010108851	AT2G18410.2|PACid:19639411	Thecc1EG019438t1|PACid:27454428	Gorai.007G000700.1|PACid:26779574
c10110_g1_i1	PREDICTED: uncharacterized protein LOC103697430				XP_008777500
c10112_g1_i2	probable udp-3-o-acylglucosamine n-acyltransferase mitochondrial isoform x1	GO:0008780, GO:0009245, GO:0009103, GO:0015940, GO:0042967	K02536	KOG1461	XP_007025970	AT4G21220.1|PACid:19647117	Thecc1EG030150t2|PACid:27437716	Gorai.010G176200.1|PACid:26760667
c10113_g1_i1	---NA---
c10115_g1_i1	---NA---
c10116_g1_i1	udp-xyl synthase 6 isoform 1	GO:0048040, GO:0050662, GO:0005886, GO:0042732, GO:0005982, GO:0005985, GO:0009117	K01710	KOG1429	XP_007016477	AT2G28760.3|PACid:19638522	Thecc1EG041878t4|PACid:27431020	Gorai.003G134600.1|PACid:26797159
c10117_g1_i1	dynein light chain cytoplasmic-like	GO:0005875, GO:0007017	K10418	KOG3430	KHG14753	AT4G15930.1|PACid:19648256	Thecc1EG021240t1|PACid:27452295	Gorai.005G061200.1|PACid:26801759
c10118_g1_i2	transcription factor bhlh149-like				XP_007031177	AT1G09250.1|PACid:19658097	Thecc1EG026779t1|PACid:27423287	Gorai.013G207900.1|PACid:26791299
c10119_g1_i1	---NA---
c1012_g1_i1	s-locus lectin protein kinase family				KHG05572	AT1G11410.1|PACid:19651658	Thecc1EG030045t1|PACid:27439550	Gorai.009G175200.1|PACid:26764159
c10120_g1_i1	low quality protein: uncharacterized loc101206874				XP_007049517	AT5G48340.2|PACid:19669530	Thecc1EG002575t1|PACid:27436696	Gorai.007G161800.3|PACid:26781746
c10121_g1_i2	probable protein phosphatase 2c 27	GO:0006470, GO:0046872, GO:0004722, GO:0008287	K01090,K14803,K04461	KOG0698	XP_007013670	AT2G25620.1|PACid:19642523	Thecc1EG038249t2|PACid:27428342	Gorai.009G013000.1|PACid:26769019
c10122_g1_i1	zinc finger ccch domain-containing protein 14-like	GO:0008270, GO:0003723			XP_007014830	AT3G12130.1|PACid:19660180	Thecc1EG040388t1|PACid:27428655	Gorai.009G070300.1|PACid:26765756
c10123_g1_i1	symplekin tight junction protein carboxy-terminal protein		K06100	KOG1895	XP_007018349	AT1G27595.1|PACid:19651761	Thecc1EG034587t3|PACid:27459355	Gorai.002G137700.1|PACid:26795312
c10124_g1_i1	transcription factor iiib 50 kda subunit	GO:0006351		KOG1598	XP_007048984	AT4G35540.1|PACid:19645197	Thecc1EG001990t1|PACid:27437510	Gorai.007G174700.1|PACid:26785525
c10125_g1_i2	serine hydroxymethyltransferase 2 isoform 1	GO:0008266, GO:0008270, GO:0019464, GO:0005747, GO:0050897, GO:0009409, GO:0032259, GO:0035999, GO:0004372, GO:0006563, GO:0009853, GO:0009507, GO:0046686, GO:0030170, GO:0008168, GO:0022626, GO:0005634, GO:0005886, GO:0010319, GO:0048046	K00600	KOG2467	AGN52925	AT5G26780.1|PACid:19669116	Thecc1EG034559t2|PACid:27457879	Gorai.005G097200.1|PACid:26801993
c10126_g1_i1	protein longifolia 1-like				KHG12948	AT1G74160.1|PACid:19656319	Thecc1EG014292t2|PACid:27447685	Gorai.006G268300.5|PACid:26829224
c10127_g1_i1	serine threonine-protein kinase pbs1-like	GO:0004715, GO:0006468, GO:0005524, GO:0004674, GO:0009069	K13430,K05658,K00924,K04733	KOG1187	KDO67870	AT5G18610.2|PACid:19670127	Thecc1EG043036t1|PACid:27442755	Gorai.011G242000.5|PACid:26809442
c10128_g1_i1	protein auxin signaling f-box 3-like	GO:0009734, GO:0000822	K14485,K13463,K10268	KOG1947	XP_007025805	AT3G62980.1|PACid:19660179	Thecc1EG029996t1|PACid:27439890	Gorai.011G023100.1|PACid:26807470
c10129_g1_i1	galactosyltransferase family protein	GO:0047220, GO:0005794, GO:0006486, GO:0016021, GO:0030206		KOG2288	XP_002279828	AT1G05170.2|PACid:19649416	Thecc1EG030859t1|PACid:27444079	Gorai.009G440200.3|PACid:26770702
c1013_g1_i1	---NA---						Thecc1EG006291t1|PACid:27462707	Gorai.005G263600.1|PACid:26801369
c10130_g1_i1	nb-arc domain-containing disease resistance				XP_007030034	AT4G26090.1|PACid:19643778	Thecc1EG025867t2|PACid:27423564	Gorai.007G262700.1|PACid:26783709
c10131_g1_i1	anamorsin homolog	GO:0008152, GO:0006915, GO:0044424		KOG4020	XP_007050540	AT5G18400.3|PACid:19666955	Thecc1EG004309t1|PACid:27434412	Gorai.004G216900.1|PACid:26772535
c10132_g1_i1	---NA---
c10134_g1_i3	1d-myo-inositol 2-amino-2-deoxy-alpha-d-glucopyranoside ligase				KHG22649	AT2G20820.1|PACid:19642236	Thecc1EG007961t2|PACid:27462237	Gorai.005G205300.3|PACid:26804057
c10135_g1_i1	---NA---
c10136_g1_i1	u-box domain-containing protein 40-like				XP_006482485		Thecc1EG016813t1|PACid:27452474	Gorai.001G259300.1|PACid:26819485
c10137_g1_i1	---NA---
c10139_g1_i1	---NA---
c1014_g1_i1	alpha beta-hydrolases superfamily protein	GO:0080030, GO:0080032, GO:0080031, GO:0004091, GO:0009507, GO:0050253, GO:0042572	K00433,K01563,K10702,K00627,K01055	KOG1454	XP_007046891	AT4G36530.2|PACid:19644019	Thecc1EG000351t1|PACid:27432143	Gorai.003G013800.2|PACid:26800675
c10140_g1_i2	argininosuccinate lyase				XP_007027122	AT5G02580.1|PACid:19668754	Thecc1EG022011t1|PACid:27423586	Gorai.009G423500.1|PACid:26762435
c10141_g1_i1	fcp1 domain-containing protein		K01090		XP_007037598	AT4G26190.1|PACid:19646642	Thecc1EG014294t2|PACid:27449935	Gorai.001G076500.2|PACid:26820165
c10142_g1_i2	cop9 signalosome complex subunit 8		K12181	KOG4414	XP_007039692	AT4G14110.1|PACid:19644528	Thecc1EG015864t1|PACid:27449280	Gorai.003G177600.1|PACid:26798665
c10143_g1_i1	bifunctional 3-dehydroquinate dehydratase shikimate chloroplastic-like isoform x1	GO:0003855, GO:0004764, GO:0055114, GO:0000162, GO:0006571, GO:0009094	K13832	KOG0692	XP_007030111	AT3G06350.1|PACid:19664898	Thecc1EG025933t2|PACid:27421773	Gorai.004G250400.1|PACid:26772369
c10144_g1_i1	ubiquitin-associated ts-n domain-containing protein octicosapeptide phox bemp1 domain-containing			KOG4351	XP_007036387	AT4G24690.1|PACid:19647824	Thecc1EG012227t1|PACid:27447570	Gorai.003G115800.1|PACid:26798372
c10146_g1_i1	60s ribosomal protein l30-like	GO:0003735, GO:0022625, GO:0006412, GO:0042254	K02908	KOG2988	XP_007048061	AT1G77940.1|PACid:19649424	Thecc1EG001199t1|PACid:27432638	Gorai.007G242900.2|PACid:26782314
c10147_g1_i1	protein chloroplastic-like				XP_007017042	AT1G06950.1|PACid:19650536	Thecc1EG042259t2|PACid:27427397	Gorai.003G151500.1|PACid:26799832
c10148_g1_i1	subtilisin-like protease	GO:0005576, GO:0016020, GO:0043086, GO:0005618, GO:0006508, GO:0042802, GO:0004252			XP_007014401	AT2G19170.1|PACid:19642267	Thecc1EG039425t6|PACid:27428422	Gorai.004G025300.3|PACid:26774989
c10149_g1_i1	perq amino acid-rich with gyf domain-containing protein				XP_007043895	AT1G27430.1|PACid:19657794	Thecc1EG008587t1|PACid:27460913	Gorai.007G071700.1|PACid:26782682
c10149_g2_i1	perq amino acid-rich with gyf domain-containing protein				XP_007043895	AT1G27430.1|PACid:19657794	Thecc1EG008587t1|PACid:27460913	Gorai.007G071700.1|PACid:26782682
c1015_g1_i1	---NA---
c10150_g1_i1	pentatricopeptide repeat-containing protein mitochondrial		K03798,K15271,K15078		XP_007029218	AT5G66500.1|PACid:19667319	Thecc1EG025111t1|PACid:27421174	Gorai.009G172000.1|PACid:26766662
c10151_g1_i1	protein argonaute 2-like		K11596,K11593	KOG1041	XP_007024878	AT1G31280.1|PACid:19656712	Thecc1EG029341t1|PACid:27439192	Gorai.010G171800.1|PACid:26759128
c10152_g1_i1	Uncharacterized protein TCM_015868				XP_007039696		Thecc1EG015868t1|PACid:27449860	Gorai.004G193100.1|PACid:26772517
c10153_g1_i1	---NA---
c10153_g2_i1	---NA---
c10154_g1_i2	zinc knuckle family isoform 1	GO:0005488		KOG2402	XP_007034986	AT5G43630.1|PACid:19672518	Thecc1EG020791t3|PACid:27454797	Gorai.006G246800.2|PACid:26834221
c10155_g1_i1	---NA---
c10156_g1_i2	---NA---
c10157_g1_i1	---NA---
c10159_g1_i1	zeaxanthin chloroplastic		K02283	KOG1880	KHF99285	AT2G21530.1|PACid:19638829	Thecc1EG041133t1|PACid:27425588	Gorai.009G079700.1|PACid:26770530
c1016_g1_i1	e3 ubiquitin-protein ligase rma1h1-like		K10666	KOG0823	XP_007043582	AT4G03510.2|PACid:19646695	Thecc1EG008094t1|PACid:27463321	Gorai.005G202000.1|PACid:26801470
c10160_g1_i1	upf0369 protein			KOG3245	XP_007039005		Thecc1EG015376t1|PACid:27448085	Gorai.007G014800.1|PACid:26779143
c10161_g1_i2	auxin-binding protein 1	GO:0032440, GO:0004872, GO:0055114, GO:0005788, GO:0007165			KHG22511	AT4G02980.1|PACid:19647295	Thecc1EG004471t2|PACid:27435188	Gorai.008G006100.1|PACid:26813623
c10162_g1_i1	---NA---
c10163_g1_i1	lrr and nb-arc domains-containing disease resistance	GO:0006952, GO:0043531	K13457,K13459,K13460	KOG4658	XP_007010935	AT3G14470.1|PACid:19659945	Thecc1EG045051t1|PACid:27443398	Gorai.011G220700.1|PACid:26807118
c10164_g1_i1	protein longifolia 1-like				XP_007037595	AT1G74160.1|PACid:19656319	Thecc1EG014292t1|PACid:27447684	Gorai.001G076600.1|PACid:26824221
c10164_g2_i1	protein longifolia 1-like				XP_007037596	AT1G74160.1|PACid:19656319	Thecc1EG014292t2|PACid:27447685	Gorai.001G076600.1|PACid:26824221
c10165_g1_i1	dead deah box helicase family protein	GO:0008026, GO:0005524, GO:0003684, GO:0006281			KDP41883	AT3G02060.2|PACid:19661472	Thecc1EG017386t1|PACid:27453177	Gorai.006G000100.1|PACid:26832538
c10166_g1_i1	dead-box atp-dependent rna helicase 18-like	GO:0008026, GO:0008266, GO:0005524	K14809	KOG0345	XP_007008871	AT5G05450.1|PACid:19668175	Thecc1EG042444t1|PACid:27441762	Gorai.012G079600.3|PACid:26825359
c10167_g1_i1	upf0161 protein				XP_007026995		Thecc1EG021917t1|PACid:27423057	Gorai.008G240100.1|PACid:26814163
c10168_g1_i1	---NA---
c10169_g1_i1	f-box protein at5g07610-like				XP_007046971		Thecc1EG000410t3|PACid:27431913	Gorai.007G204100.4|PACid:26785355
c1017_g1_i1	multidrug resistance protein abc transporter family isoform 1				XP_007044985		Thecc1EG010753t2|PACid:27460813	Gorai.005G172300.2|PACid:26802256
c10170_g1_i1	cytochrome c biogenesis b	GO:0017004, GO:0015886, GO:0015232, GO:0016020, GO:0005739			CAJ70646	ATMG00110.1|PACid:19643704
c10171_g1_i1	---NA---
c10172_g1_i2	nucleus isoform 1	GO:0005634		KOG2318	KHG28102	AT3G01160.1|PACid:19662011	Thecc1EG035335t11|PACid:27457680	Gorai.012G044400.3|PACid:26827121
c10173_g1_i2	---NA---
c10174_g1_i1	ras 5				XP_007052331		Thecc1EG005722t1|PACid:27432442
c10174_g2_i1	---NA---
c10175_g1_i1	probable prefoldin subunit 3	GO:0006457, GO:0016272, GO:0051082		KOG3313	KHG11253	AT5G49510.2|PACid:19668441	Thecc1EG021398t1|PACid:27454734	Gorai.002G030800.2|PACid:26793967
c10177_g1_i1	superoxide dismutase	GO:0046872, GO:0006801, GO:0004784, GO:0055114	K04564	KOG0876	XP_007038205	AT5G51100.1|PACid:19671155	Thecc1EG014798t1|PACid:27450020	Gorai.001G052700.2|PACid:26822676
c10178_g1_i1	rna-binding family protein isoform 1	GO:0003676, GO:0030529, GO:0000166	K14411		XP_007020630	AT4G26650.1|PACid:19646623	Thecc1EG030741t6|PACid:27444584	Gorai.009G446000.4|PACid:26769251
c10179_g1_i1	histone-lysine n- h3 lysine-9 specific suvh1	GO:0034968, GO:0042393, GO:0018024, GO:0005694, GO:0005634, GO:0008270, GO:0006554	K11421,K11419,K11422	KOG1082	KHG21572	AT5G04940.2|PACid:19667874	Thecc1EG044594t1|PACid:27442737	Gorai.013G003600.3|PACid:26790758
c1018_g1_i1	transmembrane protein 63b-like	GO:0006623, GO:0016021		KOG1134	XP_007046604	AT4G35870.1|PACid:19644596	Thecc1EG000140t1|PACid:27436902	Gorai.007G191000.1|PACid:26779889
c10180_g1_i1	abc transporter g family member 3	GO:0006200, GO:0005524, GO:0016887, GO:0016020	K05683,K08712,K10827,K08711,K05681	KOG0061	XP_007016837	AT2G28070.1|PACid:19638800	Thecc1EG042133t3|PACid:27429980	Gorai.003G144400.3|PACid:26799172
c10182_g1_i2	---NA---
c10183_g1_i1	homeobox-leucine zipper protein hat5-like	GO:0003700, GO:0000976, GO:0006355, GO:0005667, GO:0045449			XP_007037212		Thecc1EG013821t2|PACid:27447360	Gorai.001G073600.1|PACid:26824760
c10184_g1_i1	radical sam superfamily protein isoform 1	GO:0005737, GO:0051536, GO:0001510, GO:0006364, GO:0008173	K06941		KHG01007	AT3G19630.1|PACid:19660854	Thecc1EG007227t2|PACid:27463436	Gorai.005G231500.1|PACid:26804811
c10185_g1_i1	Uncharacterized protein TCM_021304				XP_007035718		Thecc1EG021304t1|PACid:27455806
c10186_g1_i1	iki3 family protein isoform 1		K11373	KOG1920	XP_007009391	AT5G13680.1|PACid:19666719	Thecc1EG042814t5|PACid:27442509	Gorai.011G255900.2|PACid:26810449
c10187_g1_i1	---NA---
c10188_g1_i1	myosin-2 heavy non muscle-like				XP_007045209		Thecc1EG010975t1|PACid:27463879	Gorai.005G159900.1|PACid:26802837
c10189_g1_i1	tetratricopeptide repeat protein 7a			KOG4162	XP_007050216	AT4G28600.1|PACid:19643838	Thecc1EG003961t1|PACid:27433963	Gorai.004G222000.1|PACid:26774142
c1019_g1_i1	cytokinin dehydrogenase 7-like	GO:0050660, GO:0008762, GO:0009690, GO:0055114, GO:0019139, GO:0006040	K00279	KOG1231	XP_007012417	AT5G21482.1|PACid:19670108	Thecc1EG037384t1|PACid:27430561	Gorai.010G096700.2|PACid:26756457
c10190_g1_i1	myb-like transcription factor family protein isoform 1	GO:0043967, GO:0006281, GO:0043968, GO:0032259, GO:0003677, GO:0035267, GO:0045892, GO:0008168, GO:0003682, GO:0006338, GO:0000785	K11324	KOG2656	XP_007051202	AT2G47210.1|PACid:19640082	Thecc1EG004872t3|PACid:27432276	Gorai.004G145300.6|PACid:26776042
c10191_g1_i1	trf-like isoform 2				KHG22190		Thecc1EG041816t2|PACid:27428741	Gorai.003G130700.5|PACid:26801050
c10192_g1_i1	---NA---
c10193_g1_i1	udp-glycosyltransferase 74b1-like	GO:0042742, GO:0019761, GO:0047251, GO:0052544	K13691,K11820,K13692	KOG1192	XP_007036115	AT2G43840.2|PACid:19640953	Thecc1EG011989t1|PACid:27451448	Gorai.003G157800.1|PACid:26801067
c10194_g1_i1	hydrophobic protein lti6a-like	GO:0016021		KOG1773	XP_003554596	AT3G05890.1|PACid:19664788	Thecc1EG026847t1|PACid:27424009	Gorai.013G210800.2|PACid:26787184
c10195_g1_i2	protein phosphatase 1 regulatory subunit 7				XP_007015749		Thecc1EG041350t1|PACid:27427346	Gorai.004G011300.1|PACid:26771814
c10196_g1_i1	---NA---
c10197_g1_i1	u6 snrna-associated sm-like protein lsm1		K12620	KOG1782	XP_007012604	AT3G14080.2|PACid:19659381	Thecc1EG037502t1|PACid:27427700	Gorai.001G016100.1|PACid:26820345
c10198_g1_i1	---NA---
c10198_g1_i2	---NA---
c10198_g2_i1	---NA---
c10199_g1_i1	protein lsd1				KHG09798	AT4G20380.7|PACid:19648000	Thecc1EG026947t1|PACid:27438279	Gorai.010G246900.8|PACid:26761184
c10199_g2_i1	protein lsd1-like		K10746		KDO77549	AT4G20380.7|PACid:19648000	Thecc1EG026947t1|PACid:27438279	Gorai.011G005300.1|PACid:26809182
c102_g1_i1	atp synthase subunit mitochondrial-like	GO:0045261, GO:0015986, GO:0046961, GO:0046933, GO:0006119	K02136	KOG1531	KHG19651	AT2G33040.1|PACid:19639357	Thecc1EG014260t1|PACid:27447152	Gorai.008G199000.1|PACid:26814724
c10200_g1_i2	isoform 1	GO:0008152, GO:0003824, GO:0009507	K07046,K07045		XP_007043896	AT2G35450.1|PACid:19641984	Thecc1EG008588t1|PACid:27462116	Gorai.005G194100.4|PACid:26804479
c10201_g1_i2	cytochrome p450	GO:0020037, GO:0005506, GO:0009055, GO:0055114, GO:0050598, GO:0006118, GO:0016102	K09843,K04123	KOG0157	XP_007020904	AT2G42850.1|PACid:19639541	Thecc1EG030948t1|PACid:27446491	Gorai.002G087900.1|PACid:26791776
c10203_g1_i2	---NA---
c10204_g1_i3	---NA---
c10205_g1_i3	pre-mrna-splicing factor 38b-like	GO:0009651	K12850	KOG2888	XP_007032224	AT5G37370.1|PACid:19667293	Thecc1EG017709t2|PACid:27455471	Gorai.004G064700.2|PACid:26774664
c10206_g1_i2	nbs-lrr resistance protein		K13460,K13459,K13457	KOG4658	XP_007021365	AT4G27190.1|PACid:19647635	Thecc1EG031400t1|PACid:27445045	Gorai.007G320900.1|PACid:26783600
c10208_g1_i1	protein arabidillo 1		K10268,K10283,K03875	KOG2120	KHG00641	AT2G44900.1|PACid:19641195	Thecc1EG005696t2|PACid:27434244	Gorai.004G039300.4|PACid:26774439
c10209_g1_i2	lysm domain-containing gpi-anchored protein 2		K13473,K01185,K03791,K13429,K01446,K08307		KHG16384	AT2G17120.1|PACid:19643227	Thecc1EG046713t1|PACid:27461048	Gorai.002G205600.1|PACid:26793278
c10210_g1_i1	abc transporter c family member 5-like	GO:0055085, GO:0055114, GO:0016021, GO:0042626, GO:0006200, GO:0005524, GO:0032440	K05671	KOG0054	XP_007050144	AT1G04120.1|PACid:19649713	Thecc1EG003892t2|PACid:27434341	Gorai.001G182400.3|PACid:26820217
c10211_g1_i2	beta-glucosidase 46	GO:0016021, GO:0005975, GO:0004553			XP_007026017	AT1G61820.1|PACid:19654739	Thecc1EG046852t1|PACid:27439487	Gorai.010G178800.1|PACid:26757937
c10212_g1_i1	tetratricopeptide repeat-like superfamily protein				XP_007016541		Thecc1EG041916t1|PACid:27431183	Gorai.013G265600.1|PACid:26786361
c10213_g1_i1	protein opi10 homolog		K01783	KOG4067	XP_007050064	AT1G66080.1|PACid:19657664	Thecc1EG003748t1|PACid:27431544	Gorai.008G001800.6|PACid:26818487
c10214_g1_i2	jasmonate-zim-domain protein isoform 1		K13464		XP_007012486	AT5G20900.1|PACid:19671283	Thecc1EG037429t2|PACid:27429916	Gorai.009G039500.1|PACid:26768521
c10214_g2_i1	---NA---
c10215_g1_i1	nac domain-containing protein 42				XP_007022218	AT3G12910.1|PACid:19658673	Thecc1EG032389t1|PACid:27445037	Gorai.009G357700.1|PACid:26767867
c10216_g1_i1	casein kinase i isoform delta-like protein	GO:0006468, GO:0005524, GO:0004674, GO:0009069	K08960,K00924,K02218	KOG1163	XP_003589958	AT3G23340.1|PACid:19663076	Thecc1EG003981t3|PACid:27436038	Gorai.007G275800.2|PACid:26778531
c10217_g1_i1	---NA---
c10218_g1_i1	rna-binding family protein isoform 1	GO:0003676, GO:0000166	K12741,K14314,K14411	KOG4205	XP_007049396	AT3G13224.2|PACid:19662976	Thecc1EG002445t4|PACid:27434025	Gorai.001G098600.1|PACid:26823393
c10219_g1_i3	e3 ubiquitin-protein ligase at3g02290-like	GO:0008270			KHG05208	AT5G41350.1|PACid:19669482	Thecc1EG016290t1|PACid:27451213	Gorai.004G213600.2|PACid:26777127
c1022_g1_i1	---NA---
c10220_g1_i1	phosphatase 2c family protein	GO:0004721, GO:0009414, GO:0006470	K01102,K07376,K01090,K14497,K14803	KOG0698	XP_007031061	AT3G05640.2|PACid:19659232	Thecc1EG026700t1|PACid:27423724	Gorai.004G238400.3|PACid:26777186
c10221_g1_i2	kelch domain-containing protein 4-like			KOG1230	XP_007037871	AT5G50310.1|PACid:19672377	Thecc1EG014563t1|PACid:27447970	Gorai.008G204700.1|PACid:26814625
c10221_g2_i1	galactose oxidase kelch repeat superfamily protein isoform 1				XP_007137954		Thecc1EG014563t1|PACid:27447970	Gorai.008G204700.1|PACid:26814625
c10222_g1_i1	class iii peroxidase	GO:0046872, GO:0006979, GO:0016788, GO:0020037, GO:0006397, GO:0004601, GO:0005576, GO:0055114, GO:0006804	K00430		XP_007011667	AT2G24800.1|PACid:19639018	Thecc1EG036873t1|PACid:27426319	Gorai.009G064700.1|PACid:26766215
c10223_g1_i1	topless-related 2 isoform 2				KHG04331	AT3G16830.1|PACid:19658386	Thecc1EG021273t2|PACid:27451669	Gorai.011G194100.2|PACid:26807273
c10224_g1_i1	3-phosphoinositide-dependent protein kinase 1-like	GO:0004697, GO:0006468, GO:0005524, GO:0007165, GO:0009069	K06276	KOG0592	KHG14551	AT5G04510.1|PACid:19670743	Thecc1EG043455t1|PACid:27443350	Gorai.002G144800.1|PACid:26794095
c10225_g1_i1	l-type lectin-domain containing receptor kinase -like	GO:0030246, GO:0006468, GO:0005524, GO:0004674, GO:0009069			XP_007026953	AT3G53810.1|PACid:19663032	Thecc1EG021886t1|PACid:27424092	Gorai.006G171000.1|PACid:26831248
c10226_g1_i1	protein mpv17	GO:0016021	K13348,K13347	KOG1944	XP_007032381	AT2G42770.1|PACid:19641220	Thecc1EG018181t1|PACid:27455847	Gorai.008G099400.1|PACid:26812740
c10228_g1_i1	phloem protein 2-				XP_007031057	AT1G09155.1|PACid:19650843	Thecc1EG026697t1|PACid:27423191	Gorai.007G302500.1|PACid:26781915
c10229_g1_i1	pentatricopeptide repeat-containing protein mitochondrial				XP_007051132	AT1G02370.1|PACid:19653142	Thecc1EG004828t1|PACid:27436675	Gorai.004G144700.1|PACid:26774531
c1023_g1_i1	lmbr1 domain-containing protein 2 homolog a-like isoform x1	GO:0016021		KOG2296	XP_006601929	AT5G65290.1|PACid:19672100	Thecc1EG001042t1|PACid:27432762	Gorai.007G235000.1|PACid:26780571
c10230_g1_i1	ultraviolet-b receptor uvr8	GO:0097159, GO:1901363	K15421,K10595,K10594,K11494	KOG0783	XP_007044369	AT1G27060.1|PACid:19654341	Thecc1EG009957t2|PACid:27459901	Gorai.009G349700.2|PACid:26770009
c10232_g1_i1	isoform 5				XP_007019213	AT1G77320.1|PACid:19657446	Thecc1EG035208t5|PACid:27458855	Gorai.013G107700.3|PACid:26786287
c10232_g2_i1	isoform 5		K10728	KOG1929	XP_007019213	AT1G77320.1|PACid:19657446	Thecc1EG035208t5|PACid:27458855	Gorai.013G107700.1|PACid:26786285
c10233_g1_i2	lrr receptor-like serine threonine-protein kinase isoform 2	GO:0004715, GO:0006468, GO:0005524, GO:0004674, GO:0009069	K13430,K04733,K00924,K05658	KOG1187	XP_007027314	AT1G16670.1|PACid:19657927	Thecc1EG022138t3|PACid:27423520	Gorai.006G167100.3|PACid:26831395
c10236_g1_i2	geranylgeranyl diphosphate chloroplastic-like	GO:0015995, GO:0016628, GO:0045550, GO:0015979, GO:0055114	K10960		XP_007015530	AT1G74470.1|PACid:19650147	Thecc1EG041132t1|PACid:27431115	Gorai.006G119200.1|PACid:26829177
c10237_g1_i2	chaperone htpg				XP_007038593	AT5G52110.2|PACid:19667200	Thecc1EG015095t1|PACid:27448996	Gorai.006G046700.1|PACid:26831369
c10239_g1_i2	mlo-like protein 11	GO:0006952, GO:0005516, GO:0016021, GO:0008219, GO:0009607	K08472		KHG11409	AT1G26700.1|PACid:19649517	Thecc1EG031415t2|PACid:27446484	Gorai.004G029300.2|PACid:26775205
c10240_g1_i1	66 kda stress protein		K14963,K14855,K03130,K10751,K13124	KOG0318	ABK92722	AT3G18060.1|PACid:19660370	Thecc1EG012627t2|PACid:27450776	Gorai.007G004500.1|PACid:26781757
c10241_g1_i2	endonuclease exonuclease phosphatase family protein	GO:0005509			KHG26500	AT5G54130.4|PACid:19669712	Thecc1EG005006t1|PACid:27435491	Gorai.004G148800.5|PACid:26777469
c10242_g1_i1	ion channel sym8				XP_007041245	AT5G49960.1|PACid:19669257	Thecc1EG006180t6|PACid:27462964	Gorai.005G265200.3|PACid:26801271
c10243_g1_i1	zinc finger ccch domain-containing protein 55-like isoform x2				XP_007015133	AT5G12440.3|PACid:19671678	Thecc1EG040781t2|PACid:27428721	Gorai.001G137100.2|PACid:26820143
c10244_g1_i1	gtp1 obg family protein	GO:0006184, GO:0000287, GO:0003924, GO:0005525	K03979	KOG1489	XP_007035519	AT5G18570.1|PACid:19668674	Thecc1EG021162t1|PACid:27452781	Gorai.011G188100.1|PACid:26810845
c10245_g1_i1	calcium-binding ef-hand family				XP_007017260		Thecc1EG033853t1|PACid:27456730	Gorai.009G275500.1|PACid:26763541
c10246_g1_i1	octicosapeptide phox bem1p family isoform 1				XP_007025841	AT4G05150.1|PACid:19644046	Thecc1EG030017t2|PACid:27439698	Gorai.010G148800.1|PACid:26757105
c10247_g1_i1	hypothetical protein PRUPE_ppa010997mg				XP_007218351	AT3G55420.1|PACid:19658694	Thecc1EG042769t1|PACid:27443524	Gorai.013G022300.1|PACid:26790927
c10248_g1_i1	haloacid dehalogenase-like hydrolase superfamily isoform 1				KHG01757		Thecc1EG018815t5|PACid:27453344	Gorai.006G009600.7|PACid:26832299
c10249_g1_i1	btb poz and math domain-containing protein 3-like isoform x1	GO:0005829, GO:0042802, GO:0005634, GO:0071472	K10523		XP_007009287		Thecc1EG042739t1|PACid:27443231	Gorai.011G268500.5|PACid:26809562
c1025_g1_i1	---NA---
c10250_g1_i1	wd-40 repeat family protein				KHG26583	AT3G16830.1|PACid:19658386	Thecc1EG026702t2|PACid:27420843	Gorai.004G238300.6|PACid:26773049
c10252_g1_i2	agamous-like 26 isoform 1	GO:0003723, GO:0008173, GO:0006396, GO:0001510	K03216		XP_007052574	AT5G26880.2|PACid:19668577	Thecc1EG005921t1|PACid:27436939	Gorai.004G174000.1|PACid:26775540
c10253_g1_i1	yth domain-containing isoform partial				KHG29620		Thecc1EG006167t2|PACid:27464401	Gorai.005G265300.1|PACid:26804215
c10253_g2_i1	---NA---
c10254_g1_i1	villin-like 1	GO:0007015, GO:0003779	K05768,K05761,K08017	KOG0443	XP_007016120	AT2G29890.1|PACid:19638491	Thecc1EG041634t1|PACid:27431255	Gorai.009G092400.1|PACid:26771235
c10255_g1_i1	---NA---
c10256_g1_i2	dna-binding escarola -like protein				XP_007040013	AT4G12080.1|PACid:19648240	Thecc1EG016097t3|PACid:27450423	Gorai.004G203700.1|PACid:26772388
c10258_g1_i1	udp-d-apiose udp-d-xylose synthase 2-like	GO:0044237, GO:0050662, GO:0003824	K12449,K10011	KOG1429	XP_007015985	AT1G08200.1|PACid:19649452	Thecc1EG041534t1|PACid:27426046	Gorai.009G088500.1|PACid:26765809
c10259_g1_i1	---NA---							Gorai.011G192600.1|PACid:26811975
c1026_g1_i1	serine-threonine protein plant-	GO:0008152, GO:0016491			XP_007030463	AT1G74190.1|PACid:19654027	Thecc1EG026235t1|PACid:27422362	Gorai.007G338900.1|PACid:26780262
c10261_g1_i1	---NA---
c10262_g1_i1	abc transporter b family member 28	GO:0055085, GO:0016021, GO:0042626, GO:0006200, GO:0005524	K05658,K05659,K05660	KOG0055	XP_004308120	AT4G25450.3|PACid:19644458	Thecc1EG015080t1|PACid:27448112	Gorai.004G111900.1|PACid:26775550
c10265_g1_i1	stress response protein nst1-like		K01873	KOG1029	XP_007011235		Thecc1EG045444t1|PACid:27441402	Gorai.009G294600.1|PACid:26764302
c10266_g1_i1	pentatricopeptide repeat-containing protein chloroplastic		K15336		XP_007027088	AT3G53700.1|PACid:19660034	Thecc1EG021983t1|PACid:27424831	Gorai.012G101800.1|PACid:26826259
c10267_g1_i1	udp-n-acetylmuramate--l-alanine ligase-like		K01924		XP_007038804		Thecc1EG015246t2|PACid:27447490	Gorai.007G012800.1|PACid:26784097
c10268_g1_i1	serine rich protein				XP_007024631		Thecc1EG029139t1|PACid:27438809	Gorai.010G175100.1|PACid:26756688
c1027_g1_i1	f-box wd repeat-containing protein 4			KOG4443	XP_007052538	AT3G52105.1|PACid:19663729	Thecc1EG005887t1|PACid:27431961	Gorai.004G172800.1|PACid:26774829
c10270_g1_i1	trna:m x modification enzyme trm13 homolog	GO:0008152	K15446	KOG2811	XP_007051238	AT4G01880.1|PACid:19647206	Thecc1EG004906t2|PACid:27436582	Gorai.001G146600.3|PACid:26821844
c10271_g1_i1	dva-1 polyprotein				XP_007041419	AT1G71430.1|PACid:19652854	Thecc1EG006330t1|PACid:27462325	Gorai.002G213200.1|PACid:26795080
c10272_g1_i1	r2r3-myb transcription factor	GO:0005488	K09422	KOG0048	XP_007047395	AT4G37260.1|PACid:19648734	Thecc1EG000696t1|PACid:27432782	Gorai.007G218100.1|PACid:26785704
c10273_g1_i1	heat shock protein 70	GO:0006950, GO:0006468, GO:0005524, GO:0032440, GO:0004674, GO:0055114, GO:0009069	K03283	KOG0100	ADU04389	AT3G12580.1|PACid:19658876	Thecc1EG042793t1|PACid:27443931	Gorai.010G202100.1|PACid:26761242
c10274_g1_i1	k(+)-stimulated pyrophosphate-energized sodium pump				KHG17011		Thecc1EG041882t3|PACid:27427330	Gorai.003G135100.3|PACid:26799589
c10275_g1_i2	acyl- n-acyltransferase with ring fyve phd-type zinc finger isoform 2	GO:0008270, GO:0003677			XP_007050573	AT5G36740.1|PACid:19670537	Thecc1EG004342t2|PACid:27433925	Gorai.004G079000.2|PACid:26772752
c10276_g1_i1	probable peptide nitrate transporter at5g62680-like	GO:0006810, GO:0016020, GO:0005215	K14638,K14206,K03305	KOG1237	XP_007037197	AT5G62680.1|PACid:19668494	Thecc1EG013796t2|PACid:27449721	Gorai.008G190200.1|PACid:26814242
c10277_g1_i1	Uncharacterized protein isoform 1				XP_007052495		Thecc1EG005855t2|PACid:27433842
c10278_g1_i1	wd repeat-containing protein 13-like		K01553,K14963	KOG0266	XP_007042079	AT2G16405.1|PACid:19640619	Thecc1EG006821t1|PACid:27463619	Gorai.002G004900.3|PACid:26796487
c1028_g1_i1	pentatricopeptide repeat superfamily				XP_007039826		Thecc1EG015957t1|PACid:27447016
c10280_g1_i1	thioredoxin superfamily	GO:0045454			XP_007017358	AT5G06430.1|PACid:19668039	Thecc1EG033910t1|PACid:27458887	Gorai.010G016600.1|PACid:26760279
c10281_g1_i1	abscisic acid 8 -hydroxylase 3	GO:0020037, GO:0016705, GO:0004497, GO:0005506, GO:0009055, GO:0055114, GO:0006118	K09843	KOG0157	KHG27235	AT3G19270.1|PACid:19660853	Thecc1EG033835t1|PACid:27459467	Gorai.009G211900.1|PACid:26769098
c10282_g1_i1	---NA---
c10283_g1_i2	protein executer chloroplastic				XP_007042827	AT4G33630.2|PACid:19647969	Thecc1EG007367t2|PACid:27464045	Gorai.013G055300.1|PACid:26790005
c10284_g1_i1	---NA---
c10285_g1_i1	tmv resistance n				KHG16365	AT5G36930.2|PACid:19672443	Thecc1EG027131t1|PACid:27440078	Gorai.007G321800.1|PACid:26782667
c10286_g1_i1	chaperone protein dnaj 10-like		K09503,K09502	KOG0691	XP_007018601	AT1G21080.1|PACid:19651714	Thecc1EG034782t1|PACid:27458704	Gorai.013G010500.1|PACid:26789217
c10287_g1_i2	2-oxoglutarate and fe -dependent oxygenase superfamily protein isoform 2	GO:0055114, GO:0016706			XP_003539824	AT4G13400.1|PACid:19648444	Thecc1EG037930t2|PACid:27426983	Gorai.010G068900.2|PACid:26759001
c10289_g1_i2	haloacid dehalogenase-like hydrolase family protein	GO:0016787	K07025,K01560	KOG3085	XP_007029479	AT1G79790.1|PACid:19656690	Thecc1EG025349t1|PACid:27421542	Gorai.003G050700.1|PACid:26797459
c1029_g1_i1	---NA---
c10290_g1_i2	brassinosteroid-regulated protein bru1-like	GO:0006073, GO:0004553, GO:0048046, GO:0005618, GO:0016762			XP_007048840	AT3G23730.1|PACid:19665050	Thecc1EG001860t1|PACid:27435126	Gorai.011G034600.1|PACid:26808801
c10291_g1_i2	-trehalose-phosphate synthase	GO:0003825, GO:0004805, GO:0005992, GO:0005982, GO:0005985	K00697	KOG1050	XP_007022004	AT1G78580.1|PACid:19655284	Thecc1EG032130t1|PACid:27445698	Gorai.002G046400.4|PACid:26794313
c10292_g1_i1	---NA---
c10292_g2_i1	---NA---
c10293_g1_i1	pentatricopeptide repeat-containing isoform 1				XP_007042582		Thecc1EG007183t4|PACid:27462032	Gorai.005G233300.1|PACid:26803686
c10294_g1_i1	---NA---
c10295_g1_i1	---NA---
c10296_g1_i1	act domain-containing family protein	GO:0008152, GO:0016597	K00990		XP_007019285	AT1G76990.5|PACid:19655306	Thecc1EG035312t1|PACid:27457100	Gorai.005G084700.2|PACid:26801306
c10297_g1_i1	d-glycerate 3- chloroplastic-like	GO:0008887, GO:0016310, GO:0006544, GO:0006563, GO:0006566, GO:0046486, GO:0046487	K00865	KOG2878	XP_007024030	AT1G80380.2|PACid:19653689	Thecc1EG028593t1|PACid:27437575	Gorai.002G058000.1|PACid:26793158
c10298_g1_i1	trafficking protein particle complex subunit 8-like			KOG1938	XP_007027999	AT5G16280.1|PACid:19670784	Thecc1EG022977t2|PACid:27421568	Gorai.007G363900.1|PACid:26779080
c10298_g2_i1	tetratricopeptide repeat -like superfamily protein isoform 2				XP_007027999	AT5G16280.1|PACid:19670784	Thecc1EG022977t2|PACid:27421568	Gorai.007G363900.2|PACid:26779081
c103_g1_i1	transmembrane 56-b				KHG05793			Gorai.009G150200.3|PACid:26768863
c10300_g1_i1	filament-like plant protein		K10375		KHG29921	AT3G05270.2|PACid:19659673	Thecc1EG001611t1|PACid:27434108	Gorai.011G117600.1|PACid:26807423
c10301_g1_i1	---NA---
c10302_g1_i1	nicotinamidase 2	GO:0008936, GO:0008908, GO:0019674, GO:0006769, GO:0046497, GO:0019290	K14007,K01252,K09020	KOG4044	XP_007043277	AT5G23230.1|PACid:19669417	Thecc1EG007722t1|PACid:27462171	Gorai.005G211100.1|PACid:26803207
c10303_g1_i2	auxin-induced protein 5ng4	GO:0016020			XP_007039237	AT1G09380.1|PACid:19658265	Thecc1EG015539t1|PACid:27447307	Gorai.008G263800.1|PACid:26813989
c10304_g1_i1	---NA---
c10305_g1_i1	---NA---
c10306_g1_i1	alcohol dehydrogenase-like 7	GO:0008270, GO:0016491, GO:0055114			XP_007017963	AT5G42250.1|PACid:19665886	Thecc1EG034337t2|PACid:27457090	Gorai.002G119700.6|PACid:26796379
c10307_g1_i1	---NA---
c10308_g1_i1	forkhead-associated domain-containing isoform 1				XP_007046770		Thecc1EG000265t1|PACid:27436483	Gorai.007G198000.4|PACid:26778462
c1031_g1_i1	elongation factor tu gtp-binding domain-containing protein 1	GO:0003746, GO:0006184, GO:0003924, GO:0005525, GO:0005840, GO:0006448	K14536	KOG0467	XP_007048329	AT3G22980.1|PACid:19661025	Thecc1EG001431t1|PACid:27431856	Gorai.008G251100.1|PACid:26816527
c10310_g1_i1	---NA---
c10311_g1_i1	---NA---
c10312_g1_i1	dead-box atp-dependent rna helicase 18	GO:0008026, GO:0008266, GO:0005524	K14809	KOG0345	KHG18021	AT5G05450.1|PACid:19668175	Thecc1EG042444t1|PACid:27441762	Gorai.012G079600.4|PACid:26825361
c10313_g1_i1	probable mannitol dehydrogenase-like	GO:0008270, GO:0016491, GO:0055114	K00083,K13979	KOG0023	XP_006426238	AT4G37970.1|PACid:19645068	Thecc1EG000950t1|PACid:27436297	Gorai.008G089500.2|PACid:26813317
c10314_g1_i1	---NA---
c10315_g1_i1	ring u-box superfamily protein isoform 1	GO:0008270	K05283,K15701,K15704,K15692	KOG4628	XP_007010386	AT4G10150.1|PACid:19645419	Thecc1EG044140t2|PACid:27441329	Gorai.009G304700.1|PACid:26766615
c10316_g1_i2	nad-dependent adp-ribosyltransferase sirtuin-4	GO:0006476, GO:0008270, GO:0070403, GO:0006471, GO:0005759, GO:0034979	K11414	KOG2683	XP_007048490	AT5G09230.3|PACid:19671070	Thecc1EG001561t1|PACid:27434516	Gorai.012G038200.3|PACid:26825821
c10317_g1_i1	e3 ubiquitin-protein ligase rnf126-like isoform x2				XP_008183101
c10318_g1_i1	phd finger transcription factor-like protein isoform 1		K11655,K11643,K14435		XP_007048459	AT5G58610.1|PACid:19671490	Thecc1EG001536t3|PACid:27432533	Gorai.011G118800.3|PACid:26811618
c10319_g1_i1	pi-plc x domain-containing protein at5g67130-like	GO:0006629, GO:0008081	K01183		XP_007047314	AT5G67130.1|PACid:19668987	Thecc1EG000654t2|PACid:27436049	Gorai.008G077600.1|PACid:26814731
c1032_g1_i1	gamma aminobutyrate transaminase chloroplastic	GO:0006979, GO:0009450, GO:0006540, GO:0008270, GO:0005739, GO:0050897, GO:0009865, GO:0003992, GO:0010154, GO:0019484, GO:0034387, GO:0010183, GO:0046686, GO:0030170, GO:0010033, GO:0005886, GO:0000051	K12256	KOG1404	XP_008652021	AT3G22200.1|PACid:19660206	Thecc1EG002027t1|PACid:27435314	Gorai.007G173800.1|PACid:26781876
c10320_g1_i1	probable transcription factor 21	GO:0003700, GO:0043565, GO:0006355, GO:0005667, GO:0045449			XP_007042008	AT4G38900.3|PACid:19646780	Thecc1EG006766t3|PACid:27461176	Gorai.005G248900.6|PACid:26805261
c10321_g1_i1	exocyst complex component sec8	GO:0005829, GO:0000145, GO:0009860, GO:0009846, GO:0048354, GO:0006904, GO:0015031, GO:0005886	K06111		XP_007009974	AT3G10380.1|PACid:19658741	Thecc1EG043278t2|PACid:27442175	Gorai.012G002900.3|PACid:26828735
c10322_g1_i1	cyclopropane fatty acid synthase	GO:0016491, GO:0008825, GO:0008610, GO:0032259, GO:0055114	K00574		XP_007035220	AT3G23510.1|PACid:19661058	Thecc1EG020962t1|PACid:27454728	Gorai.011G092100.1|PACid:26808420
c10323_g1_i2	rna-binding protein 1		K14411	KOG4205	XP_007018431	AT1G58470.1|PACid:19654569	Thecc1EG034654t1|PACid:27458336	Gorai.010G027900.2|PACid:26758530
c10324_g1_i1	b12d protein				KHG26447	AT3G48140.1|PACid:19664953	Thecc1EG011965t1|PACid:27447982	Gorai.001G047700.1|PACid:26822752
c10325_g1_i1	tudor pwwp mbt superfamily isoform 3				XP_007027502		Thecc1EG022318t3|PACid:27421825	Gorai.009G412100.1|PACid:26769917
c10326_g1_i1	---NA---
c10327_g1_i1	serine hydroxymethyltransferase	GO:0030170, GO:0006563, GO:0035999, GO:0032259, GO:0008168, GO:0004372, GO:0006544	K00600	KOG2467	XP_010456735	AT5G26780.1|PACid:19669116	Thecc1EG034559t6|PACid:27457884	Gorai.005G097200.7|PACid:26801999
c10328_g1_i1	---NA---
c10328_g2_i1	---NA---
c10329_g1_i1	---NA---
c1033_g1_i1	trna-dihydrouridine(16 17) synthase	GO:0008152	K05542,K05545	KOG2335	XP_007047363	AT5G67220.1|PACid:19665373	Thecc1EG000679t1|PACid:27434322	Gorai.003G026500.1|PACid:26799353
c10330_g1_i1	catalase	GO:0046872, GO:0042744, GO:0020037, GO:0009514, GO:0004096, GO:0055114, GO:0006568, GO:0006804, GO:0015947	K03781	KOG0047	XP_007018034	AT4G35090.2|PACid:19644441	Thecc1EG034390t1|PACid:27457373	Gorai.002G115900.1|PACid:26793956
c10331_g1_i1	external alternative nad h-ubiquinone oxidoreductase mitochondrial	GO:0050660, GO:0005758, GO:0016491, GO:0031314, GO:0005509, GO:0055114	K03885	KOG2495	XP_007043487	AT4G28220.1|PACid:19646228	Thecc1EG007949t1|PACid:27461355	Gorai.012G131700.1|PACid:26825498
c10332_g1_i1	inactive protein kinase selmodraft_444075				XP_007024465	AT3G13690.1|PACid:19662134	Thecc1EG029020t3|PACid:27440921	Gorai.011G066500.5|PACid:26811538
c10333_g1_i1	beta- insoluble isoenzyme cwinv1	GO:0051670, GO:0005986, GO:0004575, GO:0031219, GO:0005982, GO:0017177			XP_007012302	AT3G13790.2|PACid:19658391	Thecc1EG037304t1|PACid:27428086	Gorai.010G099400.6|PACid:26760775
c10334_g1_i1	alcohol dehydrogenase-like 6	GO:0005737, GO:0009611, GO:0016491, GO:0009805, GO:0008270, GO:0055114	K00001	KOG0022	XP_007029344	AT5G24760.1|PACid:19668463	Thecc1EG025219t2|PACid:27424341	Gorai.004G262400.1|PACid:26773129
c10335_g1_i1	mitochondrial acyl carrier protein 2				XP_007027703		Thecc1EG022546t1|PACid:27421239
c10336_g1_i1	probable atp-dependent rna helicase dhx37		K14780	KOG0926	XP_007051013	AT1G33390.1|PACid:19655270	Thecc1EG004727t1|PACid:27433376	Gorai.001G141100.1|PACid:26822974
c10337_g1_i1	nuclear mitotic apparatus 1				XP_007036058	AT1G19010.2|PACid:19650654	Thecc1EG011953t1|PACid:27450342	Gorai.003G071800.1|PACid:26799766
c10338_g1_i1	4-hydroxy-tetrahydrodipicolinate reductase chloroplastic	GO:0055114, GO:0019684, GO:0009089, GO:0070402, GO:0009570, GO:0008839	K00215		KHG04049	AT5G52100.1|PACid:19670377		Gorai.006G046600.1|PACid:26830203
c10339_g1_i1	u-box domain-containing protein 19-like		K14431,K08332	KOG4224,KOG4642	XP_007044546	AT1G10560.1|PACid:19655806	Thecc1EG010246t1|PACid:27461386	Gorai.005G183200.1|PACid:26803951
c1034_g1_i1	e3 ubiquitin-protein ligase ring1-like		K11982,K11985	KOG4628	XP_007033817	AT4G12190.1|PACid:19644514	Thecc1EG019929t1|PACid:27454331	Gorai.013G230200.1|PACid:26790984
c10340_g1_i1	---NA---
c10341_g1_i1	ankyrin repeat family protein isoform 1		K10799,K10683,K15502	KOG4177	XP_007027470	AT3G09890.1|PACid:19660619	Thecc1EG022300t2|PACid:27421802	Gorai.002G245700.2|PACid:26795812
c10342_g1_i1	---NA---
c10343_g1_i1	---NA---
c10345_g1_i3	inositol-tetrakisphosphate 1-kinase 4	GO:0016773, GO:0016301			KHG15090	AT2G43980.1|PACid:19641005	Thecc1EG021539t1|PACid:27424401	Gorai.011G224600.6|PACid:26810475
c10346_g1_i1	sporulation rmd1	GO:0051302, GO:0005739, GO:0032875, GO:0010082		KOG2861	XP_007045964	AT1G69380.1|PACid:19655518	Thecc1EG011611t2|PACid:27461992	Gorai.013G090500.4|PACid:26788457
c10347_g1_i3	phosphoglycerate mutase family protein	GO:0004619, GO:0006094, GO:0006096	K15634,K01834	KOG0235	XP_007047190	AT3G50520.1|PACid:19663471	Thecc1EG000570t1|PACid:27431376	Gorai.008G074200.1|PACid:26814715
c10348_g1_i1	hypothetical protein PHAVU_011G114500g, partial				XP_007132667			Gorai.005G202100.1|PACid:26804696
c10348_g2_i1	hypothetical protein PHAVU_011G114500g, partial				XP_007132667			Gorai.005G202100.1|PACid:26804696
c10349_g1_i1	protein brick 1	GO:0007163, GO:0010090, GO:0042802, GO:0031209, GO:0045010, GO:0005886	K05752		KHG01536	AT2G22640.1|PACid:19641805	Thecc1EG000925t1|PACid:27431830	Gorai.007G230500.1|PACid:26782555
c1035_g1_i1	aspartic proteinase-like protein 1	GO:0004190, GO:0006508		KOG1339	KHG06656	AT3G51330.1|PACid:19660330	Thecc1EG000144t1|PACid:27434835	Gorai.007G191400.1|PACid:26784573
c10350_g1_i1	---NA---
c10351_g1_i1	dna-directed rna polymerase iii subunit rpc5		K14721	KOG2354	XP_007046992	AT5G49530.1|PACid:19667018	Thecc1EG000428t2|PACid:27434946	Gorai.007G205200.5|PACid:26783895
c10352_g1_i4	---NA---
c10353_g1_i1	---NA---
c10355_g1_i1	pentatricopeptide repeat superfamily protein isoform 2				XP_007036081	AT1G74900.1|PACid:19653460	Thecc1EG011967t3|PACid:27447517	Gorai.010G218900.1|PACid:26758083
c10356_g1_i1	pyruvate kinase isozyme chloroplastic	GO:0004743, GO:0016310, GO:0030955, GO:0000287, GO:0006096, GO:0006094, GO:0006144, GO:0015976	K00873	KOG2323	XP_007039562	AT1G32440.1|PACid:19652410	Thecc1EG015766t1|PACid:27447483	Gorai.007G031000.2|PACid:26783785
c10356_g2_i1	pyruvate kinase isozyme chloroplastic	GO:0004743, GO:0016310, GO:0030955, GO:0005524, GO:0000287, GO:0006096, GO:0009507, GO:0006094, GO:0006144, GO:0015976	K00873	KOG2323	XP_007039562	AT1G32440.1|PACid:19652410	Thecc1EG015766t1|PACid:27447483	Gorai.007G031000.1|PACid:26783784
c10357_g1_i1	mitogen-activated protein kinase 9				KHG03445		Thecc1EG012710t1|PACid:27451252	Gorai.008G289200.2|PACid:26818946
c10358_g1_i1	cytochrome family subfamily polypeptide	GO:0020037, GO:0005506, GO:0009055, GO:0070330, GO:0055114, GO:0006118			XP_007029752	AT1G64940.1|PACid:19654323	Thecc1EG025630t1|PACid:27423003	Gorai.013G103400.1|PACid:26788860
c10359_g1_i1	s-locus lectin protein kinase family				XP_007021219	AT1G65800.1|PACid:19654889	Thecc1EG031279t1|PACid:27445221	Gorai.007G318000.1|PACid:26785288
c1036_g1_i1	serine acetyltransferase	GO:0016746	K00640	KOG4750	XP_007026319	AT1G55920.1|PACid:19654888	Thecc1EG030406t1|PACid:27438442	Gorai.002G098400.1|PACid:26796268
c10360_g1_i1	chlororespiratory reduction 6				XP_007013648	AT2G47910.1|PACid:19638570	Thecc1EG038239t1|PACid:27429124	Gorai.009G013300.1|PACid:26762058
c10361_g1_i1	probable gpi-anchored adhesin-like protein pga55				XP_007026484	AT2G43990.1|PACid:19638615	Thecc1EG021537t1|PACid:27423098	Gorai.011G004300.1|PACid:26810508
c10362_g1_i1	pentatricopeptide repeat-containing protein at2g15820	GO:0004519			XP_007042348	AT2G15820.1|PACid:19641378	Thecc1EG006996t1|PACid:27461375	Gorai.002G007000.1|PACid:26795856
c10363_g1_i1	---NA---
c10364_g1_i1	no pollen germination related 2 isoform 1	GO:0016740		KOG4162	XP_007035200	AT1G27460.1|PACid:19651680	Thecc1EG020943t5|PACid:27451876	Gorai.005G051900.2|PACid:26803429
c10365_g1_i1	---NA---
c10366_g1_i1	nsp-interacting isoform 1				XP_007013231	AT4G13350.2|PACid:19647119	Thecc1EG037920t4|PACid:27427042	Gorai.004G279500.2|PACid:26773193
c10367_g1_i1	light-mediated development protein isoform 6	GO:0005515, GO:0009585, GO:0005634	K10571	KOG2558	XP_007043160	AT4G10180.1|PACid:19648566	Thecc1EG007636t8|PACid:27460489	Gorai.012G136900.1|PACid:26826073
c10368_g1_i2	crt (chloroquine-resistance transporter)-like transporter 2	GO:0046686, GO:0002229, GO:0034635, GO:0016021, GO:0009507			XP_007018275	AT4G24460.2|PACid:19648109	Thecc1EG034535t1|PACid:27457147	Gorai.009G228500.1|PACid:26764989
c10369_g1_i1	hypothetical protein VITISV_029829	GO:0003723, GO:0016787, GO:0008270, GO:0015074			CAN64955
c10370_g1_i1	laminin-like protein epi-1	GO:0005829, GO:0005739			XP_007009586	AT5G13560.1|PACid:19669628	Thecc1EG042992t3|PACid:27443848	Gorai.011G244900.1|PACid:26811043
c10371_g1_i1	peptidyl-prolyl cis-trans isomerase fkbp16- chloroplastic	GO:0006457, GO:0000413, GO:0003755, GO:0009535	K14826,K01802,K03772	KOG0552	XP_007027546	AT3G10060.1|PACid:19661035	Thecc1EG022370t1|PACid:27425367	Gorai.002G245200.1|PACid:26796514
c10372_g1_i1	gdsl esterase lipase	GO:0005576, GO:0009506, GO:0009505, GO:0004091, GO:0006629			XP_007031627	AT5G14450.1|PACid:19667933	Thecc1EG016994t1|PACid:27456210	Gorai.001G266600.3|PACid:26820636
c10373_g1_i1	dna-damage-repair toleration protein chloroplastic-like	GO:0097159, GO:1901363	K12840	KOG1996	XP_007022863	AT1G30480.1|PACid:19651717	Thecc1EG026902t1|PACid:27438759	Gorai.011G004100.1|PACid:26809199
c10374_g1_i1	lignin-forming anionic peroxidase	GO:0020037, GO:0046872, GO:0004601, GO:0055114, GO:0006979, GO:0006804	K00430		KDP25488	AT1G14550.1|PACid:19651856	Thecc1EG011127t1|PACid:27464048	Gorai.002G168400.1|PACid:26792138
c10374_g2_i1	peroxidase p7-like	GO:0020037, GO:0046872, GO:0004601, GO:0055114, GO:0006979, GO:0006804	K00430		XP_007048724	AT5G05340.1|PACid:19665519	Thecc1EG001737t1|PACid:27431616	Gorai.009G361800.1|PACid:26770879
c10374_g3_i1	peroxidase p7-like	GO:0020037, GO:0046872, GO:0004601, GO:0055114, GO:0006979, GO:0006804	K00430		AAP76387	AT5G05340.1|PACid:19665519	Thecc1EG045437t1|PACid:27441963	Gorai.012G016200.2|PACid:26826401
c10375_g1_i1	auxin response factor 3	GO:0009725, GO:0003677, GO:0005634, GO:0006355	K14486		XP_007025521	AT2G33860.1|PACid:19641330	Thecc1EG029792t4|PACid:27438080	Gorai.010G157400.2|PACid:26757878
c10376_g1_i1	hypothetical protein VITISV_004341				CAN69184
c10377_g1_i1	cysteine-rich rlk isoform 1			KOG1187	XP_007025936	AT4G21410.1|PACid:19647486	Thecc1EG030099t2|PACid:27439230	Gorai.010G146100.2|PACid:26757061
c10379_g1_i1	tudor pwwp mbt superfamily isoform 1				XP_007027250		Thecc1EG022087t4|PACid:27423103	Gorai.002G250400.1|PACid:26792558
c1038_g1_i1	fad-dependent oxidoreductase family protein	GO:0009507			XP_007012008	AT2G22650.1|PACid:19638901	Thecc1EG047087t1|PACid:27427139	Gorai.013G218000.1|PACid:26788042
c10380_g1_i1	u5 small nuclear ribonucleoprotein 200 kda helicase-like	GO:0003676, GO:0005524, GO:0008026	K12854	KOG0951	KHG18677	AT1G20960.2|PACid:19652031	Thecc1EG045030t1|PACid:27442124	Gorai.011G217300.2|PACid:26812209
c10381_g1_i1	---NA---						Thecc1EG042413t1|PACid:27442499
c10381_g2_i1	senescence associated gene		K06893		XP_007008830	AT3G10985.1|PACid:19659018	Thecc1EG042413t1|PACid:27442499	Gorai.010G193000.1|PACid:26759035
c10382_g1_i2	protein oberon 1 isoform x2				XP_007034781	AT1G05410.2|PACid:19653408	Thecc1EG020641t1|PACid:27453984	Gorai.006G069200.2|PACid:26833657
c10383_g1_i1	galacturonosyltransferase 4 -like protein	GO:0016757			KDO78641	AT5G47780.1|PACid:19667869	Thecc1EG030475t2|PACid:27438626	Gorai.010G190800.4|PACid:26759832
c10384_g1_i1	uncharacterized serine-rich				XP_007013641	AT5G25280.2|PACid:19665734	Thecc1EG038230t1|PACid:27427177	Gorai.009G013700.1|PACid:26762961
c10385_g1_i1	dystrobrevin alpha				KHG23636		Thecc1EG030972t2|PACid:27445549	Gorai.002G085400.4|PACid:26792329
c10387_g1_i1	histone h2b	GO:0000786, GO:0005730, GO:0009062, GO:0003677, GO:0009534, GO:0009570, GO:0006334, GO:0046982	K11252	KOG1744	XP_008442575	AT5G59910.1|PACid:19665437	Thecc1EG043377t1|PACid:27443901	Gorai.013G264900.1|PACid:26788300
c10388_g1_i1	insulin-degrading enzyme	GO:0005829, GO:0046872, GO:0004222, GO:0006508	K01411,K01408	KOG0959	XP_007017077	AT1G06900.1|PACid:19655223	Thecc1EG042283t1|PACid:27426097	Gorai.003G152500.2|PACid:26798306
c10389_g1_i2	pol protein	GO:0003964, GO:0006278, GO:0003723, GO:0015074			CAN80324		Thecc1EG036130t1|PACid:27456575
c1039_g1_i1	mutl isoform 1		K08739		XP_007046494		Thecc1EG000060t4|PACid:27433873	Gorai.003G002000.5|PACid:26800209
c10390_g1_i1	---NA---
c10391_g1_i2	---NA---
c10392_g1_i1	s-adenosyl-l-methionine-dependent methyltransferases superfamily isoform 2		K14292		KHG15664	AT1G45231.2|PACid:19655567	Thecc1EG033822t2|PACid:27458828	Gorai.010G020300.7|PACid:26760785
c10392_g1_i2	---NA---						Thecc1EG033822t1|PACid:27458827
c10392_g2_i1	s-adenosyl-l-methionine-dependent methyltransferases superfamily isoform 1				KHG15664		Thecc1EG033822t1|PACid:27458827	Gorai.010G020300.4|PACid:26760782
c10393_g1_i1	Uncharacterized protein isoform 3				XP_007035828	AT4G16180.1|PACid:19644452	Thecc1EG021386t3|PACid:27452607	Gorai.011G200900.6|PACid:26808836
c10394_g1_i2	heat stress transcription factor a-	GO:0009719, GO:0009628, GO:0071310, GO:1901701, GO:0007165, GO:0006950, GO:0005886			XP_007017349	AT2G26530.1|PACid:19638396	Thecc1EG033902t1|PACid:27458407	Gorai.009G209200.1|PACid:26766656
c10395_g1_i1	plant f1l3-4				XP_007024522		Thecc1EG029068t1|PACid:27439450	Gorai.011G063800.1|PACid:26809367
c10395_g2_i1	epidermal patterning factor-like protein 3				XP_007024522	AT1G72690.1|PACid:19651604	Thecc1EG029068t1|PACid:27439450	Gorai.011G063800.1|PACid:26809367
c10396_g1_i1	calcium-binding protein cml37	GO:0005737, GO:0030968, GO:0009693, GO:0052542, GO:0010193, GO:0005509, GO:0010286, GO:0005634	K13448	KOG0027	XP_007018618	AT5G42380.1|PACid:19672848	Thecc1EG034792t1|PACid:27458205	Gorai.012G087800.1|PACid:26826131
c10397_g1_i3	signal peptidase complex catalytic subunit sec11a	GO:0008233, GO:0005886, GO:0006465, GO:0016021, GO:0006508, GO:0005783	K13280	KOG3342	XP_007013419	AT1G52600.1|PACid:19651040	Thecc1EG038061t1|PACid:27429079	Gorai.010G064400.4|PACid:26761552
c10398_g1_i1	aspartic proteinase-like protein 2	GO:0004190, GO:0006508	K00924,K01386,K01379,K01378,K01381,K07747,K06002,K06004,K06005	KOG1339	XP_007027538	AT2G36670.2|PACid:19641202	Thecc1EG022363t1|PACid:27421928	Gorai.002G245300.1|PACid:26796080
c10399_g1_i1	Uncharacterized protein TCM_000880				XP_007047648		Thecc1EG000880t1|PACid:27431879	Gorai.003G034100.1|PACid:26799446
c104_g1_i1	serine threonine-protein kinase	GO:0016772			XP_007026740	AT3G09010.1|PACid:19664230	Thecc1EG021713t3|PACid:27425390	Gorai.002G264200.2|PACid:26792189
c1040_g1_i1	ap2 b3-like transcriptional factor family				XP_007017287		Thecc1EG033870t1|PACid:27458798	Gorai.002G131600.1|PACid:26794059
c10400_g1_i1	f-box and leucine rich repeat domains containing isoform 1				XP_007018879	AT1G22060.1|PACid:19654018	Thecc1EG034979t2|PACid:27457771	Gorai.010G045100.4|PACid:26761107
c10402_g1_i2	---NA---
c10403_g1_i1	nucleotide binding protein 35	GO:0005524	K03593	KOG3022	XP_007030592	AT5G50960.1|PACid:19672825	Thecc1EG026368t1|PACid:27421976	Gorai.006G038800.2|PACid:26829498
c10404_g1_i1	glucan endo- -beta-glucosidase 6-like				BAK05573
c10404_g2_i1	---NA---
c10405_g1_i1	argininosuccinate synthase				XP_007037306	AT1G74530.3|PACid:19652316	Thecc1EG013941t1|PACid:27450298	Gorai.008G192300.3|PACid:26813378
c10406_g1_i1	glucosidase 2 subunit beta	GO:0005576	K08288	KOG2397	KHG02223	AT2G42390.1|PACid:19642367	Thecc1EG003549t1|PACid:27432664	Gorai.008G097900.2|PACid:26814248
c10408_g1_i1	ubiquitin-conjugating enzyme e2 22	GO:0016567, GO:0006511, GO:0004842			XP_009344978	AT5G05080.2|PACid:19668731	Thecc1EG024161t1|PACid:27425538	Gorai.007G350800.1|PACid:26780947
c10409_g1_i1	ankyrin repeat family isoform 1				XP_007036281		Thecc1EG012116t1|PACid:27446837	Gorai.003G065800.2|PACid:26800986
c1041_g1_i1	---NA---
c10410_g1_i1	lrr receptor-like serine threonine-protein kinase erecta	GO:0006468, GO:0005524, GO:0032440, GO:0016021, GO:0004674, GO:0055114, GO:0009069			KHG04653	AT2G26330.1|PACid:19638210	Thecc1EG037393t1|PACid:27427887	Gorai.010G096300.1|PACid:26757406
c10410_g2_i1	lrr receptor-like serine threonine-protein kinase erecta	GO:0006468, GO:0005524, GO:0032440, GO:0016021, GO:0004674, GO:0055114, GO:0009069	K00924	KOG1187	XP_007012431	AT2G26330.1|PACid:19638210	Thecc1EG037393t1|PACid:27427887	Gorai.001G019800.3|PACid:26824842
c10411_g1_i1	phd finger transcription factor-like protein isoform 1				KHG05607	AT5G58610.1|PACid:19671490	Thecc1EG001536t2|PACid:27432532	Gorai.011G118800.3|PACid:26811618
c10412_g1_i1	histone-lysine n-methyltransferase family member suvh9-like	GO:0016571, GO:0005488, GO:0043229, GO:0008168	K07454,K10638		KHG07699	AT4G13460.2|PACid:19648367	Thecc1EG021034t2|PACid:27455649	Gorai.006G254500.1|PACid:26832808
c10413_g1_i1	nedd8-conjugating enzyme ubc12	GO:0009790, GO:0016567, GO:0009733, GO:0004842	K10579	KOG0420	XP_007047023	AT4G36800.2|PACid:19647774	Thecc1EG000453t2|PACid:27432379	Gorai.007G206300.1|PACid:26784458
c10414_g1_i2	probable beta- -galactosyltransferase 12	GO:0047220, GO:0005794, GO:0006486, GO:0016021, GO:0030206	K14413,K07819,K00734	KOG2288	XP_007012283	AT2G26100.1|PACid:19639778	Thecc1EG037287t1|PACid:27429297	Gorai.010G100900.1|PACid:26757207
c10415_g1_i2	probable beta- -galactosyltransferase 11	GO:0047220, GO:0005794, GO:0006486, GO:0016021, GO:0030206	K00734	KOG2288	XP_007038925	AT5G53340.1|PACid:19666909	Thecc1EG015326t3|PACid:27449685	Gorai.007G014300.2|PACid:26780884
c10416_g1_i1	formin-like protein 20	GO:0003779, GO:0030036			XP_007037440	AT5G07740.1|PACid:19671861	Thecc1EG014113t1|PACid:27450672	Gorai.008G195600.3|PACid:26818166
c10417_g1_i1	btb poz domain-containing protein at1g63850-like				XP_007042203	AT1G63850.1|PACid:19650730	Thecc1EG006896t1|PACid:27464542	Gorai.013G037300.1|PACid:26786715
c10418_g1_i2	ankyrin repeat-containing isoform 1		K15502,K15503,K10645	KOG0509	XP_007031755	AT3G01750.1|PACid:19660194	Thecc1EG017087t2|PACid:27454468	Gorai.012G089300.1|PACid:26825738
c10419_g1_i1	histidine-containing phosphotransfer protein 4	GO:0005737, GO:0009927, GO:0000160, GO:0080036, GO:0032440, GO:0005634, GO:0055114	K14490	KOG4747	KHG01853	AT1G03430.1|PACid:19654606	Thecc1EG004489t1|PACid:27432745	Gorai.007G132900.2|PACid:26784935
c10419_g2_i2	histidine-containing phosphotransfer protein 1 isoform 1	GO:0005737, GO:0009927, GO:0000160, GO:0080036, GO:0032440, GO:0005634, GO:0055114			KHG01853	AT1G03430.1|PACid:19654606	Thecc1EG004489t1|PACid:27432745	Gorai.007G132900.2|PACid:26784935
c1042_g1_i1	early nodulin 8 precursor family protein	GO:0006629, GO:0016788	K00514		XP_007019070	AT3G26430.1|PACid:19663166	Thecc1EG035115t1|PACid:27458235	Gorai.005G089700.1|PACid:26802972
c10420_g1_i1	myosin family protein with dil domain isoform 3	GO:0003779, GO:0016459, GO:0005524, GO:0003774	K10357,K03165		KHG24999	AT5G20490.2|PACid:19670544	Thecc1EG029097t3|PACid:27438501	Gorai.011G062700.3|PACid:26812196
c10421_g1_i2	60s ribosomal protein l29-1-like	GO:0005730, GO:0003735, GO:0022625, GO:0006412, GO:0042254	K02905	KOG3504	XP_002519200	AT3G06680.1|PACid:19662757	Thecc1EG021330t1|PACid:27454117	Gorai.011G198800.2|PACid:26806853
c10422_g1_i1	---NA---
c10423_g1_i1	chloroplast processing peptidase-like isoform x1	GO:0016021, GO:0006508, GO:0008236	K03100	KOG0171	XP_007013152	AT3G24590.1|PACid:19661407	Thecc1EG037867t1|PACid:27429314	Gorai.009G025500.1|PACid:26769116
c10424_g1_i1	alpha beta hydrolase domain-containing protein 11-like		K13703,K01175	KOG2382	XP_007027817	AT3G52570.1|PACid:19660124	Thecc1EG022660t2|PACid:27425434	Gorai.009G400200.4|PACid:26762211
c10425_g1_i2	phosducin-like protein 3 isoform 1	GO:0005737, GO:0043622, GO:0000280, GO:0045454, GO:0048487, GO:0000910, GO:0051211, GO:0005634, GO:0007000, GO:0045298		KOG1672	XP_007046835	AT5G66410.1|PACid:19670015	Thecc1EG000308t3|PACid:27437202	Gorai.007G200900.2|PACid:26784556
c10426_g1_i1	---NA---
c10427_g1_i2	phosphoribosylaminoimidazole carboxylase				XP_007049771	AT4G13630.2|PACid:19647371	Thecc1EG002927t1|PACid:27435707	Gorai.001G233600.1|PACid:26821543
c10428_g1_i2	transducin wd40 repeat-like superfamily protein	GO:0044763, GO:0016746			KHG16229	AT5G08390.1|PACid:19668496	Thecc1EG007630t1|PACid:27462777	Gorai.005G214400.1|PACid:26802200
c10429_g1_i1	transcription initiation factor iie subunit beta-like	GO:0006367, GO:0005673	K03137	KOG3095	XP_007040168	AT4G20330.1|PACid:19646018	Thecc1EG016212t1|PACid:27448462	Gorai.004G209400.2|PACid:26777309
c1043_g1_i1	protein executer chloroplastic				XP_007036192	AT1G27510.1|PACid:19654265	Thecc1EG012049t2|PACid:27449850	Gorai.008G294800.1|PACid:26814796
c10430_g1_i1	elmo domain-containing protein a	GO:0005856, GO:0006909	K12366,K14821	KOG2998	XP_007029898	AT3G03610.1|PACid:19664597	Thecc1EG025763t2|PACid:27423138	Gorai.013G197400.2|PACid:26791237
c10431_g1_i2	Uncharacterized protein TCM_038176				XP_007013585		Thecc1EG038176t1|PACid:27428339	Gorai.009G015000.1|PACid:26769467
c10432_g1_i1	wrky transcription factor family protein	GO:0006952, GO:0051707, GO:0006355, GO:0043565, GO:0003700, GO:0005667, GO:0045449	K13424,K13423,K13426,K13425		XP_007011727	AT1G80840.1|PACid:19649422	Thecc1EG036913t1|PACid:27425910	Gorai.009G062300.1|PACid:26764736
c10433_g1_i2	Uncharacterized protein TCM_037003				XP_007011866	AT5G25360.2|PACid:19671513	Thecc1EG037003t1|PACid:27426227	Gorai.009G057900.1|PACid:26765979
c10434_g1_i3	nadh dehydrogenase	GO:0009651, GO:0005739, GO:0045271	K03953	KOG2865	XP_007050145	AT2G20360.1|PACid:19642182	Thecc1EG003894t2|PACid:27436366	Gorai.007G150200.4|PACid:26779330
c10435_g1_i1	non-intrinsic abc protein 4	GO:0006897, GO:0016020	K11673	KOG2500	XP_007050254	AT1G03900.1|PACid:19654689	Thecc1EG003991t1|PACid:27433932	Gorai.001G254400.1|PACid:26823428
c10436_g1_i1	splicing factor 1 isoform x1		K13095	KOG0119,KOG3661	XP_007014743	AT3G32940.1|PACid:19662168	Thecc1EG040232t2|PACid:27428667	Gorai.004G017500.1|PACid:26773700
c10437_g1_i2	protein trichome birefringence-like 13 isoform x1				KHG10391	AT2G14530.1|PACid:19639958	Thecc1EG006339t1|PACid:27462358	Gorai.012G163100.1|PACid:26825609
c10438_g1_i1	-dihydroxy-2-butanone-4-phosphate synthase	GO:0003824			ELC06673			Gorai.005G078000.1|PACid:26801426
c10439_g1_i1	---NA---
c1044_g1_i1	protein exordium-like				XP_007018743	AT4G08950.1|PACid:19648941	Thecc1EG034878t1|PACid:27458103	Gorai.009G235400.1|PACid:26766484
c10441_g1_i1	abc transporter d family member 1-like isoform x1	GO:0008559, GO:0016021, GO:0006200, GO:0005524, GO:0006855	K05677,K05676	KOG0060	XP_007047972	AT4G39850.1|PACid:19644553	Thecc1EG001125t1|PACid:27433637	Gorai.008G096100.3|PACid:26815940
c10442_g1_i1	ethylene-responsive nuclear ethylene-regulated nuclear protein				XP_007022906	AT4G20880.1|PACid:19646175	Thecc1EG026928t1|PACid:27439649	Gorai.010G144500.1|PACid:26760988
c10442_g2_i1	fact complex subunit ssrp1	GO:0006281, GO:0006355, GO:0006260, GO:0003677, GO:0005694, GO:0005634	K09272,K10802,K11296	KOG0526	KHG00908	AT3G28730.1|PACid:19660995	Thecc1EG018380t2|PACid:27454325	Gorai.006G024900.4|PACid:26830685
c10443_g1_i1	abc transporter c family member 2	GO:0055085, GO:0055114, GO:0016021, GO:0042626, GO:0006200, GO:0005524, GO:0032440	K05668,K05666	KOG0054	KHG15797	AT1G30420.1|PACid:19651820	Thecc1EG006083t1|PACid:27463223	Gorai.008G047400.8|PACid:26816613
c10444_g1_i1	---NA---
c10445_g1_i1	probable ccr4-associated factor 1 homolog 11	GO:0005634, GO:0003676	K12581	KOG0304	XP_007027917	AT5G22250.1|PACid:19667137	Thecc1EG022844t1|PACid:27421286	Gorai.007G366900.1|PACid:26779357
c10446_g1_i2	probable polyamine transporter at3g13620	GO:0003333, GO:0015171, GO:0016021	K03759,K03294	KOG1287	XP_007014702	AT3G13620.1|PACid:19658480	Thecc1EG040106t2|PACid:27428309	Gorai.009G000400.1|PACid:26763233
c10447_g1_i1	wd repeat-containing protein 75	GO:0006606, GO:0005634, GO:0000166	K14552	KOG1963	XP_007014241	AT2G18900.1|PACid:19638457	Thecc1EG039176t1|PACid:27425994	Gorai.009G004800.1|PACid:26767613
c10448_g1_i1	ref srpp-like protein at1g67360	GO:0005773			XP_007044025	AT1G67360.2|PACid:19652302	Thecc1EG008841t1|PACid:27463429	Gorai.005G167200.2|PACid:26802744
c10449_g1_i1	ribosome biogenesis protein tsr3 homolog	GO:0006364	K09140	KOG3154	XP_007048052	AT5G10070.1|PACid:19668243	Thecc1EG001191t2|PACid:27436112	Gorai.003G045400.1|PACid:26799039
c1045_g1_i1	phospholipase a1- chloroplastic-like				XP_007024951	AT1G30370.1|PACid:19654735	Thecc1EG029402t1|PACid:27439247	Gorai.011G048500.1|PACid:26808197
c10450_g1_i3	tether containing ubx domain for				XP_007047996	AT5G10110.1|PACid:19665674	Thecc1EG001149t1|PACid:27437398	Gorai.008G104700.1|PACid:26813406
c10451_g1_i1	swi snf-related matrix-associated actin-dependent regulator of chromatin subfamily a member 3-like	GO:0005488			KHG01441	AT1G61140.2|PACid:19657442	Thecc1EG029940t1|PACid:27439429	Gorai.010G151100.3|PACid:26761430
c10452_g1_i4	calmodulin-binding protein 60-d	GO:0005516	K02183		KHG21283	AT2G24300.1|PACid:19639128	Thecc1EG037097t2|PACid:27425841	Gorai.004G291200.1|PACid:26771893
c10453_g1_i1	---NA---
c10454_g1_i1	tetratricopeptide repeat-like superfamily isoform 1		K15336		XP_007040906	AT5G39710.1|PACid:19671367	Thecc1EG016726t6|PACid:27447262	Gorai.N026600.1|PACid:26812589
c10455_g1_i1	e3 ubiquitin-protein ligase cop1-like	GO:0009641, GO:0048573, GO:0010119, GO:0005634, GO:0008270, GO:0046283, GO:0006281	K10143	KOG0264,KOG0297	XP_007026210	AT2G32950.1|PACid:19638294	Thecc1EG030323t1|PACid:27440216	Gorai.011G011200.1|PACid:26811741
c10456_g1_i1	zinc finger protein zat11-like				XP_007016517	AT5G59820.1|PACid:19669477	Thecc1EG041899t1|PACid:27429843	Gorai.003G136200.1|PACid:26797161
c10457_g1_i2	heat shock protein isoform 5				XP_007032727	AT5G07980.1|PACid:19670895	Thecc1EG018744t5|PACid:27453744	Gorai.003G100700.6|PACid:26801059
c10458_g1_i1	---NA---
c10458_g2_i1	4-hydroxy-4-methyl-2-oxoglutarate aldolase 3	GO:0005737, GO:0051252, GO:0008428	K02553		XP_007020299	AT5G56260.1|PACid:19671441	Thecc1EG030502t1|PACid:27445153	Gorai.004G034700.1|PACid:26772556
c10458_g3_i1	4-hydroxy-4-methyl-2-oxoglutarate aldolase 3 isoform x1	GO:0051252, GO:0008428	K02553		KHG15241	AT5G56260.1|PACid:19671441	Thecc1EG021147t2|PACid:27451740	Gorai.006G075500.1|PACid:26832492
c10459_g1_i3	serine threonine-protein kinase chloroplastic	GO:0004672, GO:0006468, GO:0005524			XP_007029604	AT5G16810.1|PACid:19672550	Thecc1EG025483t2|PACid:27422777	Gorai.007G348800.5|PACid:26781110
c1046_g1_i1	Uncharacterized protein TCM_016960				XP_007031571		Thecc1EG016960t1|PACid:27455236	Gorai.001G264900.13|PACid:26820282
c10460_g1_i3	kinase 2b isoform 1	GO:0005737, GO:0004715, GO:0005886, GO:0006468, GO:0005524, GO:0005634, GO:0004674, GO:0009069	K00924,K04733,K05658,K13430	KOG1187	KHG12048	AT2G02800.2|PACid:19642934	Thecc1EG011774t2|PACid:27460829	Gorai.008G182000.1|PACid:26817742
c10461_g1_i2	probable gpi-anchored adhesin-like protein pga55				XP_007024718		Thecc1EG029207t4|PACid:27439584	Gorai.011G057200.1|PACid:26809574
c10462_g1_i1	---NA---
c10463_g1_i1	cyclopropane-fatty-acyl-phospholipid synthase isoform 1	GO:0016491, GO:0008610, GO:0055114, GO:0008168	K00574	KOG1270,KOG0029	AAM33848	AT3G23510.1|PACid:19661058	Thecc1EG020958t1|PACid:27455825	Gorai.002G026100.1|PACid:26793600
c10464_g1_i1	gamma carbonic anhydrase-like mitochondrial	GO:0016740	K00680,K08279,K02617	KOG3121	KHG07678	AT5G63510.1|PACid:19669788	Thecc1EG014662t1|PACid:27450469	Gorai.008G207000.1|PACid:26816614
c10465_g1_i1	---NA---
c10466_g1_i1	protein frigida-like				XP_007038203	AT4G00650.1|PACid:19647783	Thecc1EG014796t1|PACid:27448115	Gorai.003G118000.1|PACid:26797206
c10467_g1_i1	ras-related protein raba5e	GO:0005525, GO:0016787, GO:0007264, GO:0015031	K07976,K07904	KOG0087	XP_007033994	AT1G05810.1|PACid:19655157	Thecc1EG020064t1|PACid:27455304	Gorai.005G017600.1|PACid:26806026
c10468_g1_i3	probable protein phosphatase 2c 8 isoform x1	GO:0004721, GO:0006470	K01090,K04461,K14803,K04457	KOG0698	XP_007036650	AT1G18030.1|PACid:19649910	Thecc1EG012523t1|PACid:27451116	Gorai.007G006600.1|PACid:26784728
c10469_g1_i2	nadh dehydrogenase	GO:0006979, GO:0051536, GO:0009055, GO:0008137, GO:0005747, GO:0009507, GO:0006118, GO:0006120, GO:0006744, GO:0006814, GO:0015992	K03934	KOG2282	XP_007032280	AT5G37510.1|PACid:19671164	Thecc1EG017833t1|PACid:27455880	Gorai.001G204300.1|PACid:26824559
c1047_g1_i1	aminophospholipid atpase isoform 1				XP_007010594		Thecc1EG044500t1|PACid:27441625	Gorai.011G226200.1|PACid:26806813
c10470_g1_i1	serine arginine repetitive matrix protein 2-like				XP_007032150	AT5G37010.1|PACid:19668773	Thecc1EG017510t1|PACid:27453788	Gorai.007G189400.1|PACid:26785524
c10471_g1_i1	transducin beta-like protein 3	GO:0005730, GO:0009880, GO:0004611, GO:0006364, GO:0016905, GO:0051301, GO:0017076, GO:0032040, GO:0009793, GO:0006094, GO:0009069, GO:0016310, GO:0016459	K14555	KOG0319	XP_007029623	AT5G16750.1|PACid:19672798	Thecc1EG025503t1|PACid:27425384	Gorai.013G183600.1|PACid:26791092
c10472_g1_i1	laminin-like protein epi-1				XP_007009586	AT5G13560.1|PACid:19669628	Thecc1EG042992t3|PACid:27443848	Gorai.012G067500.3|PACid:26828200
c10473_g1_i1	nucleolar complex protein 4 homolog		K14771	KOG2154	XP_007043072	AT2G17250.1|PACid:19640902	Thecc1EG007571t1|PACid:27459719	Gorai.013G064000.1|PACid:26787912
c10474_g1_i1	mads-box protein soc1	GO:0003700, GO:0003677, GO:0046983, GO:0006355, GO:0005667, GO:0045449	K09264	KOG0014	XP_007051979	AT2G45660.1|PACid:19641052	Thecc1EG005456t2|PACid:27434961	Gorai.007G093800.18|PACid:26783810
c10475_g1_i1	elongation factor p family protein	GO:0003746, GO:0043043, GO:0005840, GO:0006448	K02356		XP_007033529	AT3G08740.1|PACid:19663942	Thecc1EG019700t1|PACid:27452918	Gorai.006G235400.1|PACid:26834506
c10476_g1_i1	---NA---
c10477_g1_i1	glycine-rich protein 2-like	GO:0032508, GO:0003729, GO:0003690, GO:0048316, GO:0008270, GO:0005730, GO:0006355, GO:0009409, GO:0010228, GO:0048443, GO:0003697, GO:0005737, GO:0005886	K09250,K03704	KOG0921	XP_002513770	AT2G17870.1|PACid:19641292	Thecc1EG035057t1|PACid:27457689	Gorai.009G243500.1|PACid:26765872
c10477_g2_i1	glycine-rich protein 2-like	GO:0003676, GO:0044464	K09250,K03704	KOG3070	XP_007018989	AT2G21060.1|PACid:19639507	Thecc1EG035057t1|PACid:27457689	Gorai.009G243500.1|PACid:26765872
c10478_g1_i1	exosome complex component rrp41-like isoform x1	GO:0009022, GO:0004527	K11600	KOG1068	KHG21527	AT3G61620.2|PACid:19660986	Thecc1EG005208t1|PACid:27434188	Gorai.007G105300.2|PACid:26783113
c10479_g1_i1	e3 ubiquitin-protein ligase rha1b-like	GO:0016874, GO:0070838, GO:0010200, GO:0030003, GO:0005634, GO:0009741, GO:0008270	K15692	KOG4628	XP_007051746	AT3G61460.1|PACid:19661443	Thecc1EG005292t1|PACid:27435395	Gorai.004G159300.1|PACid:26775653
c1048_g1_i1	tubulin--tyrosine ligase-like protein 12				XP_007012637	AT1G77550.1|PACid:19653096	Thecc1EG037527t3|PACid:27428471	Gorai.010G088400.1|PACid:26756248
c10480_g1_i1	---NA---
c10481_g1_i2	denn (aex-3) domain-containing protein isoform 1				XP_007050135	AT2G20320.1|PACid:19638452	Thecc1EG003878t5|PACid:27433630	Gorai.007G150400.6|PACid:26778960
c10482_g1_i1	e3 ubiquitin-protein ligase herc2-like		K10595,K10615,K10614	KOG1427	XP_007012139	AT5G11580.1|PACid:19669135	Thecc1EG037200t2|PACid:27430336	Gorai.001G026900.1|PACid:26824594
c10482_g2_i1	regulator of chromosome condensation family protein isoform 3		K10594,K10595,K11494	KOG1427	XP_007012140	AT5G11580.1|PACid:19669135	Thecc1EG037200t4|PACid:27430338	Gorai.001G026900.2|PACid:26824595
c10483_g1_i1	arm repeat superfamily isoform 2				XP_007027967	AT5G06350.1|PACid:19671170	Thecc1EG022926t5|PACid:27425475	Gorai.006G149600.2|PACid:26829655
c10484_g1_i1	---NA---
c10485_g1_i2	threonylcarbamoyladenosine trna methylthiotransferase	GO:0009451, GO:0032440, GO:0051539, GO:0055114, GO:0016740	K06168	KOG4355	XP_007020083	AT1G72090.1|PACid:19658225	Thecc1EG036466t1|PACid:27456470	Gorai.009G288500.1|PACid:26767343
c10486_g1_i1	gem-associated 2		K13130		XP_007034047		Thecc1EG020105t1|PACid:27453966	Gorai.011G145800.1|PACid:26809317
c10487_g1_i1	mate efflux family protein chloroplastic	GO:0006855, GO:0016020, GO:0015297, GO:0015238			XP_007041643	AT4G38380.1|PACid:19645499	Thecc1EG046712t1|PACid:27463015	Gorai.012G158400.1|PACid:26826561
c10488_g1_i1	esterase lipase thioesterase family protein isoform 1	GO:0016747, GO:0008152			XP_007030681	AT1G54570.1|PACid:19653112	Thecc1EG026437t1|PACid:27422994	Gorai.005G239300.3|PACid:26805931
c10489_g1_i1	pentatricopeptide repeat-containing protein mitochondrial		K15336		KHG14434	AT1G22960.1|PACid:19656370	Thecc1EG026124t1|PACid:27425409	Gorai.005G194300.1|PACid:26802400
c1049_g1_i1	---NA---
c10490_g1_i1	rop guanine nucleotide exchange factor 1				XP_007009148	AT5G05940.1|PACid:19671729	Thecc1EG042645t1|PACid:27443739	Gorai.011G274300.5|PACid:26810174
c10491_g1_i1	d-lactate dehydrogenase	GO:0050660, GO:0008762, GO:0055114, GO:0004458, GO:0006040, GO:0006090	K00102	KOG1231	XP_007029164	AT5G06580.1|PACid:19667023	Thecc1EG025063t2|PACid:27422943	Gorai.006G146800.1|PACid:26831494
c10493_g1_i1	60s ribosomal protein	GO:0005622			XP_007046105	AT1G69610.1|PACid:19656761	Thecc1EG011714t1|PACid:27462936	Gorai.005G141300.1|PACid:26805092
c10494_g1_i2	dna polymerase iii polc-type	GO:0016779, GO:0003676, GO:0005622, GO:0004527	K02342,K03763	KOG4793	XP_007031093	AT5G26940.4|PACid:19671939	Thecc1EG026731t1|PACid:27420930	Gorai.004G237700.3|PACid:26773235
c10495_g1_i1	3-biphosphoglycerate-independent phosphoglycerate mutase family protein	GO:0046872, GO:0008152, GO:0003824	K01618,K15635		KHG25158	AT3G30841.1|PACid:19665080	Thecc1EG031895t1|PACid:27445647	Gorai.002G053200.2|PACid:26794292
c10496_g1_i1	retrotransposon ty3-gypsy				XP_008780072		Thecc1EG024023t1|PACid:27422742
c10497_g1_i1	transport inhibitor response 1	GO:0009734, GO:0000822	K14485,K13463	KOG1947	ABG46343	AT3G62980.1|PACid:19660179	Thecc1EG004541t2|PACid:27434187	Gorai.004G085900.1|PACid:26777320
c10498_g1_i2	twinkle homolog chloroplastic mitochondrial			KOG2373	XP_007023031	AT1G30680.1|PACid:19652477	Thecc1EG027034t1|PACid:27439801	Gorai.009G117100.1|PACid:26770095
c10499_g1_i1	rop guanine nucleotide exchange factor 1	GO:0005089, GO:0043087			XP_007041712	AT4G38430.1|PACid:19647042	Thecc1EG006534t1|PACid:27460340	Gorai.005G255800.6|PACid:26804050
c105_g1_i1	hxxxd-type acyl-transferase family protein	GO:0009805, GO:0034976, GO:0009611, GO:0050643, GO:0009627, GO:0009963, GO:0005737, GO:0016102, GO:0042967	K15400,K13065		XP_007025453	AT1G28680.1|PACid:19653804	Thecc1EG029753t1|PACid:27439650	Gorai.001G272400.1|PACid:26824406
c10500_g1_i1	heat shock 70 kda protein	GO:0032440, GO:0005524, GO:0006950, GO:0055114	K03283	KOG0100	XP_010094065	AT1G16030.1|PACid:19655914	Thecc1EG027507t1|PACid:27440364	Gorai.013G270600.1|PACid:26787373
c10501_g1_i1	zinc finger protein zat10-like				XP_007042625	AT1G27730.1|PACid:19649184	Thecc1EG007214t1|PACid:27461819	Gorai.005G232300.1|PACid:26806284
c10502_g1_i1	nac domain protein	GO:0003677, GO:0006355			XP_007022298	AT1G56010.2|PACid:19654141	Thecc1EG032479t1|PACid:27444489	Gorai.002G033100.1|PACid:26792814
c10503_g1_i1	remorin family protein isoform 4		K08818		XP_007024969	AT1G30320.1|PACid:19650714	Thecc1EG029411t4|PACid:27439047	Gorai.009G152800.1|PACid:26766981
c10504_g1_i2	heat repeat-containing 8				XP_007021147	AT5G54540.1|PACid:19671715	Thecc1EG031178t1|PACid:27445625	Gorai.007G317200.1|PACid:26781512
c10505_g1_i1	isoform 1				XP_007039992	AT1G62870.1|PACid:19653475	Thecc1EG016085t1|PACid:27449835	Gorai.003G166900.1|PACid:26797340
c10506_g1_i1	delta-cadinene synthase isozyme	GO:0046872, GO:0008152, GO:0010333	K14181,K15086		XP_007028200	AT1G61680.1|PACid:19653366	Thecc1EG023774t1|PACid:27420795	Gorai.007G315800.1|PACid:26783499
c10507_g1_i1	Uncharacterized protein isoform 1	GO:0009535			XP_007029412	AT3G51510.1|PACid:19662748	Thecc1EG025280t4|PACid:27424170	Gorai.013G007100.4|PACid:26786769
c10508_g1_i1	probable ubiquitin-conjugating enzyme e2 24	GO:0016881	K10581	KOG0895	XP_007025622	AT2G33770.1|PACid:19639578	Thecc1EG029870t2|PACid:27439866	Gorai.010G153400.1|PACid:26756260
c10509_g1_i1	far1-related sequence 3 isoform 1	GO:0008270			XP_007016661	AT2G27110.2|PACid:19641924	Thecc1EG042009t3|PACid:27429831	Gorai.003G140100.1|PACid:26798207
c1051_g1_i1	---NA---
c10510_g1_i2	agenet domain-containing protein	GO:0009688, GO:0005634			XP_007031194	AT1G09320.1|PACid:19658016	Thecc1EG026790t1|PACid:27422761	Gorai.013G208100.1|PACid:26787381
c10511_g1_i2	phospholipase a-2-activating		K14018	KOG0301	XP_007042723	AT3G18860.1|PACid:19663175	Thecc1EG007281t1|PACid:27460349	Gorai.012G146700.3|PACid:26826265
c10512_g1_i1	---NA---
c10513_g1_i2	protein flx-like 4		K03529	KOG4674	KHG01583	AT1G67170.1|PACid:19653617	Thecc1EG038495t3|PACid:27426520	Gorai.001G041700.1|PACid:26820606
c10514_g1_i1	arabinose kinase isoform 1	GO:0005737, GO:0016773, GO:0016301, GO:0016310, GO:0005524	K12446	KOG0631	XP_007011516	AT4G16130.1|PACid:19645119	Thecc1EG036774t6|PACid:27427610	Gorai.010G124600.5|PACid:26759586
c10515_g1_i1	dynein light chain flagellar outer arm-like	GO:0005089, GO:0005875, GO:0000226, GO:0080147, GO:0009860, GO:0005737, GO:0005634, GO:0043087	K10418	KOG3430	XP_007024182	AT1G52240.2|PACid:19652945	Thecc1EG028757t1|PACid:27437635	Gorai.003G065100.1|PACid:26797509
c10516_g1_i1	serine threonine-protein kinase-like protein ccr4-like	GO:0016310, GO:0004672, GO:0000166	K00924,K04733,K13430,K05658,K13429	KOG1187	XP_007020165	AT5G47850.1|PACid:19670532	Thecc1EG036545t1|PACid:27458034	Gorai.009G265400.1|PACid:26762061
c10517_g1_i1	pumilio homolog 1-like	GO:0003723	K14844	KOG1488	XP_007009254	AT2G29200.1|PACid:19643481	Thecc1EG042720t1|PACid:27443327	Gorai.003G129200.1|PACid:26799016
c10518_g1_i1	probable lysine-specific demethylase jmj14-like		K11446	KOG1246	XP_007050271	AT1G08620.2|PACid:19654962	Thecc1EG004001t3|PACid:27435823	Gorai.001G178600.1|PACid:26821156
c10519_g1_i1	uracil phosphoribosyltransferase	GO:0006223, GO:0004845, GO:0009116	K00761	KOG4203	XP_007026907	AT3G53900.1|PACid:19658826	Thecc1EG021854t1|PACid:27420704	Gorai.006G170200.4|PACid:26834732
c10520_g1_i2	soybean gene regulated by cold-	GO:0009646, GO:0010363, GO:0015802, GO:0006623, GO:0015696, GO:0043090, GO:0009611, GO:0006862, GO:0010200, GO:0006612, GO:0006944, GO:0043069, GO:0005515, GO:0000326, GO:0006888, GO:0043269, GO:0005783, GO:0005886, GO:0009612		KOG1030	XP_007030973	AT1G09070.1|PACid:19652247	Thecc1EG026636t1|PACid:27423168	Gorai.007G341700.1|PACid:26783293
c10521_g1_i1	gln phosphoribosyl pyrophosphate amidotransferase 1		K00764		XP_007042001		Thecc1EG006764t1|PACid:27464968	Gorai.001G244000.1|PACid:26820888
c10522_g1_i2	lipoxygenase homology domain-containing protein 1-like	GO:0005773, GO:0009535, GO:0005886			XP_007047990	AT2G22170.1|PACid:19638625	Thecc1EG001141t1|PACid:27436069	Gorai.007G240400.1|PACid:26779693
c10523_g1_i3	beta- isoform 3	GO:0030245, GO:0008422	K01188,K05350	KOG0626	XP_007029221	AT5G36890.1|PACid:19670188	Thecc1EG025115t1|PACid:27422523	Gorai.007G349700.3|PACid:26783736
c10524_g1_i1	non-functional nadph-dependent codeinone reductase 2-like	GO:0033808, GO:0016491, GO:0055114, GO:0009651	K00011,K00002	KOG1577	XP_007044486	AT1G59960.1|PACid:19654589	Thecc1EG010149t1|PACid:27462764	Gorai.005G187000.1|PACid:26802826
c10524_g2_i1	non-functional nadph-dependent codeinone reductase 2-like	GO:0033808, GO:0016491, GO:0055114	K00011,K00002	KOG1577	XP_007044808	AT1G59960.1|PACid:19654589	Thecc1EG010537t1|PACid:27464403	Gorai.012G173100.1|PACid:26828045
c10525_g1_i2	Uncharacterized protein TCM_005501	GO:0005634			XP_007052039	AT3G60850.1|PACid:19659856	Thecc1EG005501t1|PACid:27433791	Gorai.007G091500.3|PACid:26785796
c10526_g1_i1	o-fucosyltransferase family protein isoform 1				XP_007030064	AT3G03810.1|PACid:19663941	Thecc1EG025900t2|PACid:27422196	Gorai.007G260400.1|PACid:26779006
c10527_g1_i1	pgr5-like a isoform 1	GO:0009773, GO:0009535			XP_007040070	AT4G22890.3|PACid:19644539	Thecc1EG016141t6|PACid:27448452	Gorai.008G242200.1|PACid:26817872
c10527_g2_i2	kda vesicle transport	GO:0016021, GO:0005783, GO:0005794, GO:0016192, GO:0005886	K08517	KOG0862	KHG18205	AT1G11890.1|PACid:19658212	Thecc1EG029199t2|PACid:27440570	Gorai.009G145000.4|PACid:26768539
c10528_g1_i1	ccr4-not transcription complex subunit 1		K12604	KOG1831	XP_007052187	AT1G02080.1|PACid:19649687	Thecc1EG005611t3|PACid:27433485	Gorai.008G107100.4|PACid:26817176
c10529_g1_i1	calcium-binding ef-hand family				XP_007017260		Thecc1EG033853t1|PACid:27456730	Gorai.009G275500.1|PACid:26763541
c1053_g1_i1	ring u-box superfamily isoform 1				XP_007026205	AT4G22250.1|PACid:19648651	Thecc1EG030318t2|PACid:27439485	Gorai.009G182400.3|PACid:26770937
c10530_g1_i4	beta-glucosidase 18-like isoform x1		K05350,K01188	KOG0626	XP_007021332	AT1G61810.1|PACid:19655754	Thecc1EG031367t1|PACid:27444340	Gorai.013G167400.1|PACid:26788375
c10531_g1_i2	protein yippee-like at4g27745		K15541	KOG3399	KHG24448	AT4G27745.1|PACid:19645693	Thecc1EG015459t3|PACid:27448827	Gorai.004G130300.3|PACid:26772921
c10532_g1_i1	nodulin 21 -like transporter family protein				XP_007010782		Thecc1EG044732t1|PACid:27443080
c10533_g1_i1	kinase superfamily	GO:0004715, GO:0030247, GO:0006468, GO:0005524, GO:0004674, GO:0009069	K00924,K13430,K13415,K04733	KOG1187	XP_007010206	AT1G66920.1|PACid:19657861	Thecc1EG043618t1|PACid:27441780	Gorai.006G058700.1|PACid:26829249
c10534_g1_i1	---NA---
c10535_g1_i1	transmembrane protein 50 homolog	GO:0016021		KOG3393	XP_007018937	AT1G36980.1|PACid:19651907	Thecc1EG035011t1|PACid:27459461	Gorai.002G220400.2|PACid:26794071
c10535_g2_i1	---NA---
c10536_g1_i1	time for isoform 1		K01347		XP_007050592	AT3G22380.2|PACid:19658611	Thecc1EG004361t2|PACid:27434725	Gorai.008G004200.1|PACid:26814426
c10537_g1_i1	wound-responsive family isoform 2				XP_007019215	AT1G21610.1|PACid:19649402	Thecc1EG035209t2|PACid:27457163	Gorai.005G087800.2|PACid:26805274
c10538_g1_i1	dead-box atp-dependent rna helicase 57	GO:0003676, GO:0005524, GO:0008026	K14779	KOG0344	XP_007027268	AT3G09720.1|PACid:19658709	Thecc1EG022104t1|PACid:27425262	Gorai.007G374300.4|PACid:26778126
c1054_g1_i1	Uncharacterized protein TCM_020263				XP_007034264	AT2G25720.1|PACid:19642458	Thecc1EG020263t1|PACid:27454524	Gorai.005G030000.1|PACid:26806523
c10540_g1_i1	---NA---
c10541_g1_i1	protein sys1 homolog			KOG4697	XP_007024091	AT1G79990.4|PACid:19653591	Thecc1EG028683t1|PACid:27440214	Gorai.011G077000.1|PACid:26810721
c10542_g1_i1	defence response isoform 1	GO:0005886			KHG16831	AT5G09960.1|PACid:19668940	Thecc1EG001253t1|PACid:27432944	Gorai.003G047500.2|PACid:26801073
c10543_g1_i2	integral membrane yip1 family protein	GO:0016020, GO:0016192, GO:0009507	K12603,K00102	KOG3103	XP_002528728	AT3G52760.1|PACid:19658631	Thecc1EG022556t2|PACid:27421895	Gorai.002G240700.1|PACid:26792654
c10544_g1_i1	calmodulin-like protein 3	GO:0005509	K13448	KOG0027	XP_007033950	AT3G07490.1|PACid:19662236	Thecc1EG020039t1|PACid:27451811	Gorai.011G142200.1|PACid:26810605
c10545_g1_i1	pentatricopeptide repeat-containing protein mitochondrial-like				XP_007025441	AT1G28690.1|PACid:19651791	Thecc1EG029742t1|PACid:27438776	Gorai.009G164300.1|PACid:26769010
c10546_g1_i1	3-oxo-5-alpha-steroid 4-dehydrogenase family protein	GO:0010025, GO:0055114, GO:0016021, GO:0003865, GO:0019166, GO:0009922, GO:0006665, GO:0005886, GO:0006699, GO:0008209, GO:0008210, GO:0009923, GO:0042967	K10258	KOG1639	ABV60089	AT3G55360.1|PACid:19660938	Thecc1EG042773t1|PACid:27443632	Gorai.011G260500.1|PACid:26808593
c10547_g1_i1	---NA---
c10548_g1_i2	phosphatase regulatory subunit beta isoform 3	GO:0000159, GO:0007165, GO:0008601	K04354	KOG1354	XP_007012255	AT1G17720.2|PACid:19657643	Thecc1EG037270t3|PACid:27428391	Gorai.010G101800.2|PACid:26756385
c10549_g1_i1	ankyrin repeat and kh domain-containing protein 1				XP_007039980	AT2G45360.1|PACid:19640603	Thecc1EG016076t1|PACid:27448567	Gorai.008G239700.1|PACid:26814048
c1055_g1_i1	abc transporter g family member 22 isoform x1			KOG0061	KHG30511	AT3G52310.1|PACid:19665171	Thecc1EG023144t2|PACid:27425250	Gorai.006G147000.1|PACid:26831689
c10550_g1_i2	Uncharacterized protein TCM_037827				XP_007013093		Thecc1EG037827t1|PACid:27428549
c10551_g1_i1	disease resistance protein rps2	GO:0016787, GO:0043168, GO:0032559, GO:0032550	K13459,K13460,K13457,K06685,K06883,K01768	KOG4658	XP_007012768	AT4G26090.1|PACid:19643778	Thecc1EG037616t1|PACid:27430998	Gorai.009G033000.1|PACid:26771229
c10552_g1_i1	Uncharacterized protein TCM_030474				XP_007026429		Thecc1EG030474t1|PACid:27437540
c10553_g1_i1	zinc knuckle family	GO:0046872	K09250		XP_007029592	AT3G43590.1|PACid:19658862	Thecc1EG025475t1|PACid:27423362	Gorai.010G139700.1|PACid:26758661
c10553_g2_i1	zinc knuckle family		K09250		XP_007029592	AT3G43590.1|PACid:19658862	Thecc1EG025475t1|PACid:27423362	Gorai.010G139800.1|PACid:26758484
c10555_g1_i1	protein kinase us3				XP_007049550		Thecc1EG002621t1|PACid:27436872	Gorai.007G161000.3|PACid:26785170
c10556_g1_i1	cytochrome c oxidase subunit mitochondrial-like	GO:0005751, GO:0004129, GO:0006123, GO:0015992	K02266	KOG3469	KHG27928	AT4G37830.1|PACid:19645471	Thecc1EG000877t1|PACid:27436925	Gorai.003G034000.1|PACid:26799514
c10557_g1_i1	---NA---
c10558_g1_i1	trna rrna methyltransferase family protein isoform 1	GO:0003723, GO:0008173, GO:0006396, GO:0001510		KOG0839	XP_007039676	AT4G17610.1|PACid:19647395	Thecc1EG015848t1|PACid:27451285	Gorai.005G158100.1|PACid:26806366
c10559_g1_i1	cell division control protein 48 c isoform 1		K14571		XP_007020345		Thecc1EG030531t1|PACid:27446080	Gorai.013G148700.3|PACid:26789740
c1056_g1_i1	arm repeat superfamily protein			KOG1991	KHG16303	AT3G17340.1|PACid:19661062	Thecc1EG021463t1|PACid:27453374	Gorai.005G070900.1|PACid:26804664
c10560_g1_i1	probable inactive receptor kinase at1g48480	GO:0006468, GO:0004674, GO:0010075, GO:0009506, GO:0007169, GO:0005774, GO:0005524, GO:0005886, GO:0009069	K13415,K04733,K00924,K13416,K13418,K13417	KOG1187	XP_007036910	AT1G48480.1|PACid:19656224	Thecc1EG012921t1|PACid:27447252	Gorai.005G133200.1|PACid:26801685
c10561_g1_i3	dead-box atp-dependent rna helicase 40		K12823	KOG0331	XP_007035935	AT3G06480.1|PACid:19663987	Thecc1EG021458t1|PACid:27454568	Gorai.005G070600.1|PACid:26802516
c10562_g1_i2	mitochondrial pyruvate carrier 1-like		K11086	KOG1590	XP_007031793	AT5G20090.2|PACid:19668278	Thecc1EG017110t2|PACid:27454908	Gorai.007G073700.1|PACid:26783952
c10563_g1_i1	e3 ubiquitin-protein ligase rglg2	GO:0008270, GO:0016874		KOG1327	XP_007031645	AT5G14420.4|PACid:19672170	Thecc1EG017007t4|PACid:27451857	Gorai.012G065700.1|PACid:26825953
c10564_g1_i1	-like carbohydrate kinase family protein				XP_007050385		Thecc1EG004168t1|PACid:27434196	Gorai.004G074000.1|PACid:26776991
c10564_g2_i2	squamosa promoter-binding-like protein 14	GO:0042742, GO:0005634, GO:0003677, GO:0005886			XP_007018638	AT1G20980.1|PACid:19657457	Thecc1EG034803t1|PACid:27457516	Gorai.002G112200.1|PACid:26796864
c10565_g1_i2	wd repeat-containing protein 11-like isoform x2			KOG1912	XP_007013496	AT3G33530.1|PACid:19659412	Thecc1EG038118t2|PACid:27430482	Gorai.001G043400.1|PACid:26824408
c10566_g1_i1	Uncharacterized protein TCM_015201	GO:0005783			XP_007038735	AT5G52420.1|PACid:19670555	Thecc1EG015201t1|PACid:27446711	Gorai.006G198600.1|PACid:26832008
c10567_g1_i1	60s acidic ribosomal protein p1-like	GO:0005840, GO:0003735, GO:0006414, GO:0042254	K02942	KOG1762	KHG26134	AT1G01100.3|PACid:19657600	Thecc1EG005040t1|PACid:27431366	Gorai.008G130600.1|PACid:26817474
c10568_g1_i1	e3 ubiquitin-protein ligase upl4-like isoform x2	GO:0004842, GO:0005622, GO:0016567	K10590	KOG0170	XP_007027241	AT5G02880.1|PACid:19667445	Thecc1EG022084t3|PACid:27422053	Gorai.009G420400.2|PACid:26770316
c10569_g1_i1	60s ribosomal protein l30	GO:0005840, GO:0003735, GO:0006412, GO:0042254	K02908	KOG2988	XP_007048061	AT1G77940.1|PACid:19649424	Thecc1EG001199t1|PACid:27432638	Gorai.007G242900.2|PACid:26782314
c1057_g1_i1	na+ h+ antiporter	GO:0015385, GO:0055085, GO:0006885, GO:0016021, GO:0006814, GO:0015992	K14724	KOG1965	AAM54141	AT3G05030.1|PACid:19661842	Thecc1EG025970t1|PACid:27423166	Gorai.007G264500.2|PACid:26778301
c10570_g1_i1	d-xylose-proton symporter-like 2	GO:0022891, GO:0016021, GO:0032440, GO:0055114, GO:0055085, GO:0008643	K08139,K06609,K08138,K02100,K08137,K08150	KOG0254	XP_007029560	AT5G17010.3|PACid:19670384	Thecc1EG025451t1|PACid:27423967	Gorai.004G258400.1|PACid:26776267
c10572_g1_i1	pto-interacting protein 1-like	GO:0005886, GO:0006468, GO:0005524, GO:0004674, GO:0009069	K13430,K00924,K05658,K04733	KOG1187	NP_175255	AT1G48210.2|PACid:19651779	Thecc1EG021484t1|PACid:27452927	Gorai.008G135600.1|PACid:26813668
c10573_g1_i1	---NA---
c10574_g1_i1	60s ribosomal protein l18a-like protein		K02882		XP_007025104	AT1G17080.1|PACid:19656387	Thecc1EG029502t1|PACid:27440987	Gorai.010G238800.2|PACid:26757932
c10575_g1_i1	cysteine-rich rlk				XP_007025937	AT4G38830.1|PACid:19648386	Thecc1EG030100t1|PACid:27440475	Gorai.006G082700.1|PACid:26834179
c10575_g2_i1	cysteine-rich rlk				KHG11982		Thecc1EG030100t1|PACid:27440475	Gorai.006G082700.1|PACid:26834179
c10576_g1_i2	iaa-amino acid hydrolase ilr1-like 1-like	GO:0047980, GO:0006558	K14664		XP_007044501	AT1G51760.1|PACid:19649561	Thecc1EG010185t1|PACid:27461670	Gorai.012G123400.1|PACid:26826943
c10576_g2_i1	iaa-leucine resistant -like gene isoform 1	GO:0047980, GO:0006558	K14664		XP_007044503	AT5G56660.1|PACid:19669791	Thecc1EG010184t2|PACid:27462545	Gorai.012G123400.1|PACid:26826943
c10577_g1_i1	isoform 1	GO:0003677, GO:0003682, GO:0000785	K09422,K09420,K09421	KOG0049	XP_007027022	AT3G09370.2|PACid:19661293	Thecc1EG021936t2|PACid:27423993	Gorai.006G172800.2|PACid:26829423
c10578_g1_i1	pentatricopeptide repeat-containing protein at5g66520-like				XP_007020439	AT3G05240.1|PACid:19660996	Thecc1EG030597t1|PACid:27444654	Gorai.009G451200.1|PACid:26767409
c10579_g1_i1	dnaj heat shock n-terminal domain-containing isoform 1		K09507,K09511,K09518,K09510,K09519,K09505	KOG0720	XP_007043977	AT5G53150.1|PACid:19672881	Thecc1EG008764t2|PACid:27461588	Gorai.005G165700.1|PACid:26802978
c10580_g1_i1	myosin 2	GO:0000166, GO:0006879, GO:0030048, GO:0005743, GO:0016021, GO:0003774, GO:0046686, GO:0042626, GO:0055085, GO:0006200, GO:0005886, GO:0016459	K10357,K12559	KOG0160	XP_007021262	AT5G54280.1|PACid:19666627	Thecc1EG031309t2|PACid:27446333	Gorai.002G076300.7|PACid:26792838
c10581_g1_i1	protein radialis-like 4	GO:0003677, GO:0003682, GO:0000785		KOG0724	XP_007051272	AT1G75250.2|PACid:19657564	Thecc1EG046695t1|PACid:27431430	Gorai.007G116400.1|PACid:26782090
c10582_g1_i1	chloroplast-targeted copper		K07213	KOG1603	XP_007016544	AT2G28660.1|PACid:19642827	Thecc1EG041919t1|PACid:27429461	Gorai.003G137300.2|PACid:26799048
c10583_g1_i2	probable isoprenylcysteine alpha-carbonyl methylesterase icmel1	GO:0008152, GO:0016787	K01432,K01066,K01423,K01175	KOG1516	XP_007046356	AT1G26120.1|PACid:19657323	Thecc1EG011896t1|PACid:27462143	Gorai.013G079100.1|PACid:26787178
c10584_g1_i1	udp-glucuronate 4-epimerase 1-like	GO:0005975, GO:0050379, GO:0050378, GO:0050662, GO:0009117	K08679	KOG1371	XP_007013947	AT4G30440.1|PACid:19645504	Thecc1EG038491t1|PACid:27426604	Gorai.012G096800.1|PACid:26825928
c10585_g1_i1	pra1 family protein d-like	GO:0016558, GO:0006891, GO:0006869, GO:0005515, GO:0046739, GO:0010351, GO:0005783		KOG3142	XP_007034966	AT1G04260.1|PACid:19654969	Thecc1EG020782t1|PACid:27453726	Gorai.006G246200.1|PACid:26834150
c10586_g1_i1	metal tolerance protein 1-like	GO:0044765, GO:0005773, GO:0010043, GO:0016020, GO:0009636	K14689		KHF98839		Thecc1EG015597t2|PACid:27447682	Gorai.003G073800.2|PACid:26798309
c10587_g1_i1	f-box protein at3g12350-like				XP_007018478	AT3G12350.1|PACid:19663928	Thecc1EG034689t1|PACid:27458572	Gorai.009G220400.1|PACid:26767535
c10588_g1_i1	protein vip1	GO:0003676, GO:0000166			XP_007045509	AT1G67950.1|PACid:19655551	Thecc1EG011268t1|PACid:27465008	Gorai.009G328600.1|PACid:26764857
c10589_g1_i1	cysteine-rich rlk 10				XP_007025953		Thecc1EG030123t1|PACid:27439792	Gorai.004G045000.1|PACid:26774372
c1059_g1_i1	Uncharacterized protein isoform 1		K14861		XP_007022465	AT4G27010.1|PACid:19645357	Thecc1EG032982t1|PACid:27446105	Gorai.009G353000.3|PACid:26765913
c10590_g1_i1	crs2-associated factor mitochondrial	GO:0003723			XP_007020898	AT5G54890.1|PACid:19672928	Thecc1EG030945t1|PACid:27444661	Gorai.009G435300.1|PACid:26768894
c10591_g1_i1	---NA---
c10592_g1_i1	katanin p60 atpase-containing subunit	GO:0008568, GO:0005524	K07767	KOG0738	AAP43505	AT1G80350.1|PACid:19654999	Thecc1EG028585t1|PACid:27438682	Gorai.006G100400.2|PACid:26829852
c10592_g2_i1	katanin p60 atpase-containing subunit	GO:0017111, GO:0005524	K07767	KOG0738	KHG28444	AT1G80350.1|PACid:19654999	Thecc1EG028585t2|PACid:27438683	Gorai.002G057900.2|PACid:26791700
c10593_g1_i1	---NA---
c10594_g1_i1	alcohol dehydrogenase-like 7	GO:0008270, GO:0016491, GO:0055114			XP_010530336	AT5G42250.1|PACid:19665886	Thecc1EG034337t2|PACid:27457090	Gorai.002G119700.6|PACid:26796379
c10595_g1_i1	mitochondrial import receptor subunit tom9-2-like	GO:0005886, GO:0006886, GO:0005741, GO:0009536		KOG4111	XP_007050174	AT5G43970.1|PACid:19666205	Thecc1EG003918t1|PACid:27433840	Gorai.004G222400.1|PACid:26774554
c10596_g1_i1	---NA---
c10596_g2_i1	---NA---
c10597_g1_i2	40s ribosomal protein s6-like	GO:0005840, GO:0003735, GO:0006412, GO:0042254			XP_007018728	AT5G10360.1|PACid:19667024	Thecc1EG034867t1|PACid:27457367	Gorai.007G234700.1|PACid:26784966
c10598_g1_i1	isoform 1				XP_007050632	AT1G03180.1|PACid:19656733	Thecc1EG004401t1|PACid:27437171	Gorai.004G081100.3|PACid:26775296
c10599_g1_i1	protein xri1-like				XP_007049754	AT5G48720.1|PACid:19670735	Thecc1EG002914t1|PACid:27432889	Gorai.001G233300.1|PACid:26821777
c106_g1_i1	thiazole synthase				XP_007024658	AT1G72510.2|PACid:19650339	Thecc1EG029159t1|PACid:27439070	Gorai.011G061500.3|PACid:26810403
c1060_g1_i1	zinc metalloproteinase aureolysin				KHG27925	AT3G62920.1|PACid:19664528	Thecc1EG004556t1|PACid:27435697	Gorai.008G009300.1|PACid:26818240
c10600_g1_i1	alpha beta-hydrolases superfamily	GO:0004806, GO:0016020, GO:0016042, GO:0046486	K01066,K01046,K09252	KOG4569	XP_007047273	AT5G67050.1|PACid:19669576	Thecc1EG000628t1|PACid:27437455	Gorai.007G054100.1|PACid:26779427
c10602_g1_i3	f-box only 8				XP_007035483	AT4G15563.1|PACid:19644424	Thecc1EG021137t3|PACid:27456201	Gorai.011G186100.1|PACid:26808811
c10603_g1_i3	leucine--trna ligase	GO:0002161, GO:0005739, GO:0004823, GO:0006450, GO:0005524, GO:0006429, GO:0009507, GO:0009097, GO:0009098, GO:0009099	K01869	KOG0435	XP_007026155	AT4G04350.1|PACid:19645380	Thecc1EG030285t1|PACid:27439463	Gorai.010G183100.3|PACid:26758316
c10604_g1_i1	uncharacterized loc101216928				XP_007014556	AT5G20700.1|PACid:19671791	Thecc1EG039757t1|PACid:27431253	Gorai.003G155000.1|PACid:26800643
c10605_g1_i1	wrky transcription factor 44-like	GO:0003700, GO:0043565, GO:0006355, GO:0005667, GO:0045449	K13424,K13423,K13426		XP_007027196	AT2G03340.1|PACid:19638813	Thecc1EG022065t1|PACid:27422364	Gorai.009G421200.6|PACid:26770091
c10606_g1_i1	heavy metal-associated isoprenylated plant protein 26-like	GO:0030001, GO:0046872, GO:0010286, GO:0005886		KOG1603	XP_007041823	AT4G38580.1|PACid:19648691	Thecc1EG006623t1|PACid:27463846	Gorai.002G198000.1|PACid:26796146
c10607_g1_i1	btb poz domain-containing protein at3g50780				XP_007047072	AT3G50780.1|PACid:19662565	Thecc1EG000481t2|PACid:27437343	Gorai.003G018200.1|PACid:26799700
c10608_g1_i1	hypothetical protein POPTR_0001s43680g, partial				XP_006370542			Gorai.011G157800.1|PACid:26809969
c10609_g1_i1	adenylate isopentenyltransferase chloroplastic-like	GO:0009824, GO:0008033, GO:0005524, GO:0009860, GO:0009691	K10760	KOG1384	XP_007034593	AT5G19040.1|PACid:19667367	Thecc1EG020503t1|PACid:27452330	Gorai.011G169700.1|PACid:26807574
c1061_g1_i1	pentatricopeptide repeat-containing protein mitochondrial-like		K15078,K15271		XP_007031218	AT1G56690.1|PACid:19652082	Thecc1EG026806t2|PACid:27424273	Gorai.004G235300.1|PACid:26772565
c10610_g1_i1	serine threonine-protein kinase ht1	GO:0005524, GO:0000186, GO:0004709, GO:0007178, GO:0009069	K08252,K04419,K04427,K04424,K04417	KOG0192	XP_007031603	AT5G50180.1|PACid:19665655	Thecc1EG016983t2|PACid:27452085	Gorai.012G064800.3|PACid:26828395
c10611_g1_i1	---NA---
c10612_g1_i1	kinase interacting (kip1-like) family				KHG01734	AT3G22790.1|PACid:19663424	Thecc1EG004299t1|PACid:27432024	Gorai.004G077700.3|PACid:26776598
c10613_g1_i1	dof zinc finger protein				XP_007037659	AT5G60850.1|PACid:19668858	Thecc1EG014374t1|PACid:27448844	Gorai.001G067000.1|PACid:26821427
c10614_g1_i1	---NA---
c10615_g1_i1	---NA---
c10615_g2_i1	nadh-ubiquinone oxidoreductase chain 5	GO:0005739			KHG20887	AT1G20460.1|PACid:19651440	Thecc1EG034340t2|PACid:27458803	Gorai.009G189400.1|PACid:26762539
c10616_g1_i1	chaperone -domain superfamily isoform 1		K09518,K09519,K09511,K09510	KOG0720	XP_007042846	AT5G64360.4|PACid:19666800	Thecc1EG007381t4|PACid:27460318	Gorai.013G055800.1|PACid:26789376
c10617_g1_i1	probable wrky transcription factor 71		K13424,K13423,K13425		XP_007025165	AT4G18170.1|PACid:19647683	Thecc1EG029543t1|PACid:27438297	Gorai.009G157300.1|PACid:26770442
c10618_g1_i1	f-box lrr-repeat protein 15	GO:0048645, GO:0010252			XP_007012418	AT4G33210.1|PACid:19643777	Thecc1EG037385t1|PACid:27426309	Gorai.001G020200.1|PACid:26824651
c10619_g1_i1	accelerated cell death partial	GO:0005737, GO:0046836, GO:0010175, GO:0051861, GO:0009751, GO:0017089, GO:0008219, GO:0009816, GO:0015844, GO:0015850	K08051	KOG4189	XP_007041139	AT2G34690.1|PACid:19642806	Thecc1EG006094t1|PACid:27464164	Gorai.008G046900.1|PACid:26814283
c10619_g2_i1	accelerated cell death partial	GO:0005737, GO:0046836, GO:0010175, GO:0051861, GO:0009751, GO:0017089, GO:0008219, GO:0009816, GO:0015844, GO:0015850	K08051	KOG4189	XP_007041139	AT2G34690.1|PACid:19642806	Thecc1EG006094t1|PACid:27464164	Gorai.008G046900.1|PACid:26814283
c1062_g1_i1	cbl-interacting serine threonine-protein kinase 14-like	GO:0004683, GO:0006468, GO:0005524, GO:0007165, GO:0009069	K00924,K07198,K12761,K08799,K08798	KOG0583	XP_007033564	AT2G30360.1|PACid:19642825	Thecc1EG019732t1|PACid:27455328	Gorai.006G234300.1|PACid:26831904
c10620_g1_i2	l-type lectin-domain containing receptor kinase -like	GO:0004715, GO:0030246, GO:0006468, GO:0005524, GO:0004674, GO:0009069	K13416,K13418,K04733,K13417,K08286,K00924	KOG1187	XP_007025604	AT4G04960.1|PACid:19646476	Thecc1EG029856t1|PACid:27437679	Gorai.010G153900.1|PACid:26758429
c10621_g1_i1	dead-box atp-dependent rna helicase 35	GO:0008026, GO:0003676, GO:0005524, GO:0008270	K13116	KOG0341	XP_007010761	AT5G51280.1|PACid:19669786	Thecc1EG044716t2|PACid:27443029	Gorai.009G126600.3|PACid:26769791
c10622_g1_i1	gibberellin 2-beta-dioxygenase-like	GO:0045487, GO:0055114, GO:0010114, GO:0052634, GO:0032940, GO:0016023, GO:0016707, GO:0005506, GO:0016102	K04125,K04124	KOG0143	XP_007025078	AT1G30040.1|PACid:19653226	Thecc1EG029483t1|PACid:27437814	Gorai.011G043800.2|PACid:26807530
c10623_g1_i1	s-locus lectin protein kinase family				XP_007021219	AT4G21390.1|PACid:19644399	Thecc1EG031279t1|PACid:27445221	Gorai.007G317800.1|PACid:26782895
c10624_g1_i1	set domain protein 16 isoform 2			KOG1080	XP_007039026	AT4G27910.1|PACid:19647930	Thecc1EG015395t3|PACid:27449760	Gorai.012G003100.3|PACid:26827734
c10625_g1_i1	-cineole chloroplastic				XP_007042933		Thecc1EG007464t4|PACid:27462420	Gorai.005G221000.1|PACid:26804601
c10625_g2_i1	Uncharacterized protein isoform 4, partial				XP_007042933		Thecc1EG007464t4|PACid:27462420	Gorai.005G221000.1|PACid:26804601
c10626_g1_i1	glycerol kinase		K14677		XP_007043085	AT4G38225.1|PACid:19646949	Thecc1EG007582t1|PACid:27460512	Gorai.002G014500.1|PACid:26794138
c10627_g1_i2	metal tolerance protein 1-like	GO:0009705, GO:0010312, GO:0008324, GO:0055085, GO:0010299, GO:0006812, GO:0032440, GO:0016021, GO:0055114			KHF98839	AT3G58810.2|PACid:19659226	Thecc1EG015597t2|PACid:27447682	Gorai.004G128400.3|PACid:26776290
c10628_g1_i2	---NA---
c10629_g1_i1	---NA---							Gorai.013G050800.1|PACid:26787946
c1063_g1_i1	transmembrane protein 53-like			KOG2521	XP_007046892	AT2G18245.1|PACid:19640682	Thecc1EG000352t1|PACid:27431812	Gorai.007G050100.1|PACid:26779510
c10630_g1_i1	---NA---
c10631_g1_i2	alcohol dehydrogenase	GO:0008270, GO:0004022, GO:0055114	K00001	KOG0022	XP_007049849	AT1G77120.1|PACid:19649940	Thecc1EG003038t1|PACid:27434442	Gorai.005G082400.1|PACid:26801244
c10632_g1_i2	nb-arc domain-containing disease resistance isoform 1		K13459		XP_007029432		Thecc1EG025302t1|PACid:27422121	Gorai.007G290300.2|PACid:26784034
c10633_g1_i1	---NA---
c10633_g1_i2	protein grip-like	GO:0000042, GO:0005802	K03529,K10866,K11515,K08282,K06674,K10352,K10421,K11499,K10388,K06679	KOG0161	XP_007046532	AT5G66030.1|PACid:19666734	Thecc1EG000081t3|PACid:27436803	Gorai.011G097900.1|PACid:26808320
c10633_g2_i1	protein grip isoform x1	GO:0000042, GO:0005802	K15152,K10421,K10352,K11675,K03529,K08282,K11499	KOG0994	XP_007046533	AT5G66030.2|PACid:19666735	Thecc1EG000081t4|PACid:27436801	Gorai.011G097900.2|PACid:26808321
c10634_g1_i1	Uncharacterized protein TCM_004037				XP_007050301		Thecc1EG004037t1|PACid:27431884	Gorai.001G177400.1|PACid:26819861
c10635_g1_i3	Uncharacterized protein TCM_019432	GO:0005886			XP_007033245	AT1G67060.1|PACid:19655006	Thecc1EG019432t1|PACid:27453619	Gorai.004G064900.1|PACid:26776788
c10636_g1_i1	phosphate-responsive 1 family protein	GO:0009505, GO:0009741			XP_007018742	AT4G08950.1|PACid:19648941	Thecc1EG034877t1|PACid:27458033	Gorai.009G235500.1|PACid:26770825
c10637_g1_i1	Uncharacterized protein TCM_002232				XP_007049222		Thecc1EG002232t1|PACid:27431363
c10638_g1_i2	wd-40 repeat family protein		K14558,K14963,K10599,K14555,K13175,K14753	KOG0266	XP_002309645	AT1G80490.2|PACid:19653102	Thecc1EG027305t4|PACid:27438633	Gorai.009G059700.1|PACid:26768686
c10639_g1_i1	peroxisome biogenesis protein 1	GO:0006625, GO:0005778, GO:0005524, GO:0008568	K13338,K13525,K14575	KOG0735	XP_007024843	AT5G08470.1|PACid:19668633	Thecc1EG029310t1|PACid:27441096	Gorai.011G051500.6|PACid:26811686
c1064_g1_i1	argininosuccinate synthase				KHG03990	AT1G74530.2|PACid:19652318	Thecc1EG013941t2|PACid:27450300	Gorai.008G192300.7|PACid:26813377
c10640_g1_i1	smad fha domain-containing protein isoform 1		K13216	KOG1880	KHG07897	AT5G47790.1|PACid:19673088	Thecc1EG030462t3|PACid:27437728	Gorai.010G247600.2|PACid:26760553
c10641_g1_i3	lyr motif-containing 5a				KHG23205	AT3G17300.1|PACid:19661199	Thecc1EG021451t1|PACid:27454926	Gorai.005G070100.2|PACid:26802573
c10643_g1_i1	arm repeat superfamily protein isoform 1			KOG2032	XP_007027497	AT2G36810.1|PACid:19639611	Thecc1EG022317t1|PACid:27425098	Gorai.006G160800.1|PACid:26830994
c10644_g1_i1	alpha- -mannosyltransferase alg2-like	GO:0004378, GO:0033164, GO:0009058, GO:0000136	K03843	KOG0853	XP_007021800	AT1G78800.1|PACid:19652211	Thecc1EG031873t2|PACid:27445279	Gorai.002G054000.1|PACid:26791966
c10645_g1_i1	intracellular protein transport protein isoform 1				XP_007009628	AT3G55060.1|PACid:19661829	Thecc1EG043027t3|PACid:27443857	Gorai.011G242500.4|PACid:26809663
c10646_g1_i1	gag-pol identical	GO:0003964, GO:0006278, GO:0003723, GO:0008270, GO:0015074	K06276		CAN80130		Thecc1EG044370t1|PACid:27442986
c10647_g1_i2	alpha beta hydrolase domain-containing protein 11-like	GO:0016787, GO:0016301, GO:0016310	K01175,K13703	KOG2382	XP_007019851	AT4G10030.1|PACid:19644007	Thecc1EG036233t1|PACid:27457500	Gorai.013G134500.1|PACid:26786495
c10648_g1_i2	n-acylphosphatidylethanolamine synthase isoform x2		K13511	KOG2847	XP_007046409	AT1G78690.1|PACid:19650052	Thecc1EG000003t1|PACid:27437345	Gorai.005G114800.1|PACid:26804745
c10649_g1_i1	protein unc-50 homolog			KOG3012	XP_007042530	AT2G15240.1|PACid:19642211	Thecc1EG007139t3|PACid:27460867	Gorai.002G009400.4|PACid:26794146
c1065_g1_i1	---NA---
c10650_g1_i1	poly polymerase 1 isoform 1	GO:0043631, GO:0003723, GO:0004652, GO:0005634	K14376	KOG2245	XP_007036647	AT1G17980.1|PACid:19650474	Thecc1EG012521t2|PACid:27449877	Gorai.006G193600.3|PACid:26832476
c10651_g1_i1	low molecular weight phosphotyrosine protein phosphatase	GO:0004725, GO:0035335, GO:0006570	K01104	KOG3217	XP_007015892	AT3G44620.1|PACid:19658382	Thecc1EG041477t1|PACid:27428111	Gorai.009G087400.1|PACid:26764376
c10652_g1_i1	mip18 family protein at1g68310-like		K11660	KOG3381	XP_007046947	AT3G50845.1|PACid:19662385	Thecc1EG000392t2|PACid:27435997	Gorai.003G015200.1|PACid:26801100
c10653_g1_i2	probable glutamate carboxypeptidase 2		K01301	KOG2195	XP_007013009	AT5G19740.1|PACid:19666554	Thecc1EG037767t2|PACid:27428743	Gorai.010G077900.1|PACid:26760853
c10654_g1_i1	secretory carrier 3 isoform 2	GO:0015031, GO:0016021	K08823	KOG3088	XP_007025745	AT1G61250.1|PACid:19656584	Thecc1EG029955t2|PACid:27440470	Gorai.009G171800.3|PACid:26762998
c10655_g1_i1	ndh-dependent cyclic electron flow 1 isoform 2	GO:0016757, GO:0008152			XP_007023436	AT1G15980.1|PACid:19651759	Thecc1EG027449t2|PACid:27438829	Gorai.009G123800.1|PACid:26767533
c10656_g1_i1	pectinesterase 31	GO:0030599, GO:0042545, GO:0045330, GO:0005618, GO:0045488, GO:0005982, GO:0005985	K01051		XP_007032611	AT3G29090.1|PACid:19661627	Thecc1EG018652t1|PACid:27452408	Gorai.006G014000.1|PACid:26832490
c10657_g1_i1	morc family cw-type zinc finger protein 4				XP_007035545	AT1G02990.2|PACid:19652444	Thecc1EG021180t1|PACid:27453740	Gorai.005G059300.1|PACid:26803110
c10658_g1_i1	probable pinoresinol-lariciresinol reductase 3 isoform x1	GO:0055114, GO:0047526, GO:0009813	K00224,K13081,K00329	KOG1430	XP_007042156	AT4G34540.1|PACid:19644261	Thecc1EG006863t1|PACid:27464735	Gorai.005G244500.1|PACid:26806041
c10659_g1_i2	udp-n-acetylglucosamine transferase subunit alg13 homolog	GO:0030259, GO:0030246, GO:0016758	K07432	KOG3349	XP_007030904	AT4G16710.2|PACid:19647008	Thecc1EG026593t1|PACid:27425209	Gorai.004G242800.2|PACid:26773373
c1066_g1_i1	arf guanine-nucleotide exchange factor gnom-like			KOG0928	XP_007032616	AT1G13980.2|PACid:19649232	Thecc1EG018657t1|PACid:27454474	Gorai.006G013900.2|PACid:26834047
c10660_g1_i1	s-adenosyl-l-methionine-dependent methyltransferases superfamily protein isoform 1				XP_007025169	AT1G29790.2|PACid:19653964	Thecc1EG029548t2|PACid:27439718	Gorai.011G041200.2|PACid:26807102
c10661_g1_i1	exopolysaccharide production negative regulator				XP_007040826	AT4G19140.1|PACid:19646251	Thecc1EG016676t2|PACid:27447595	Gorai.003G187200.3|PACid:26798054
c10661_g2_i1	exopolysaccharide production negative regulator				XP_007040826	AT4G19140.1|PACid:19646251	Thecc1EG016676t2|PACid:27447595	Gorai.004G178600.1|PACid:26776395
c10662_g1_i1	---NA---
c10663_g1_i1	retinoblastoma-related 1	GO:0022619, GO:0001558, GO:0006355, GO:0001708, GO:0009567, GO:0005829, GO:0010090, GO:2000036, GO:0000082, GO:0009553, GO:0032875, GO:0048366, GO:0051783, GO:0006349, GO:0005634	K04681,K06618	KOG1010	XP_007010834	AT3G12280.2|PACid:19663429	Thecc1EG044781t1|PACid:27443864	Gorai.012G019100.3|PACid:26827056
c10664_g1_i2	hypothetical protein VITISV_008472	GO:0006259, GO:0003676, GO:0003824	K07497,K11321,K04228		CAN83584		Thecc1EG004093t1|PACid:27432986
c10665_g1_i2	zinc finger an1 and c2h2 domain-containing stress-associated protein 16	GO:0008270	K07059	KOG3183	XP_007028784	AT2G41835.1|PACid:19638267	Thecc1EG024711t1|PACid:27421460	Gorai.006G137400.1|PACid:26833149
c10666_g1_i1	protein fra10ac1-like		K13121	KOG1297	XP_007052523	AT4G15030.1|PACid:19647957	Thecc1EG005877t1|PACid:27436289	Gorai.004G172200.1|PACid:26773532
c10667_g1_i1	co-chaperone family protein		K03687		XP_007029907	AT5G17710.1|PACid:19666217	Thecc1EG025770t1|PACid:27421130	Gorai.013G197200.2|PACid:26790112
c10668_g1_i2	formimidoyltransferase-cyclodeaminase-like	GO:0016740, GO:0008152, GO:0005542	K00603,K13990,K01746		XP_007043503	AT2G20830.1|PACid:19639786	Thecc1EG007966t1|PACid:27464572	Gorai.005G205100.1|PACid:26802457
c10669_g1_i2	uncharacterized loc101222012	GO:0048573, GO:0006661			KHG20097	AT5G22875.2|PACid:19669420	Thecc1EG041582t1|PACid:27430737	Gorai.006G077700.1|PACid:26831676
c1067_g1_i1	lipoamide acyltransferase component of branched-chain alpha-keto acid dehydrogenase mitochondrial-like	GO:0043754, GO:0046949, GO:0048037	K09699	KOG0558	XP_007035637	AT3G06850.2|PACid:19663244	Thecc1EG046789t1|PACid:27452347	Gorai.006G261300.1|PACid:26829635
c10670_g1_i3	atp-dependent dna ligase ykou			KOG2246	XP_007043328	AT4G15240.1|PACid:19647901	Thecc1EG007755t4|PACid:27462025	Gorai.005G209800.1|PACid:26805736
c10671_g1_i2	rpm1-interacting protein 4		K13456		XP_007049721	AT3G25070.1|PACid:19664458	Thecc1EG002874t1|PACid:27435735	Gorai.001G232400.1|PACid:26820355
c10672_g1_i2	epimerase family protein sdr39u1 isoform x1	GO:0009941, GO:0044237, GO:0010020, GO:0050662, GO:0003824	K07071	KOG3019	XP_007042022	AT2G21280.1|PACid:19638968	Thecc1EG006776t1|PACid:27463848	Gorai.005G248600.2|PACid:26801284
c10673_g1_i1	auxin response factor 5-like	GO:0006355, GO:0003677, GO:0046983, GO:0009734, GO:0005634	K14486		XP_007017751	AT1G19850.1|PACid:19656083	Thecc1EG034194t1|PACid:27459245	Gorai.002G124400.1|PACid:26796184
c10674_g1_i1	---NA---
c10675_g1_i1	pentatricopeptide repeat-containing protein at2g15690		K15078		XP_007042417	AT2G15690.1|PACid:19642113	Thecc1EG007055t1|PACid:27460450	Gorai.013G043300.1|PACid:26790226
c10676_g1_i1	mitochondrial inner membrane protease atp23	GO:0004222		KOG3314	XP_002526954	AT3G03420.1|PACid:19663985	Thecc1EG017026t1|PACid:27456179	Gorai.001G267200.4|PACid:26824013
c10677_g1_i1	gtpase der	GO:0005525	K03977	KOG1191	KHG00071	AT3G12080.1|PACid:19659702	Thecc1EG040690t1|PACid:27427793	Gorai.004G019700.1|PACid:26772737
c10677_g1_i2	gtpase der	GO:0005525	K03977	KOG1191	KHG00071	AT3G12080.1|PACid:19659702	Thecc1EG040690t1|PACid:27427793	Gorai.004G019700.1|PACid:26772737
c10677_g2_i1	gtpase der-like	GO:0005525	K03977	KOG1191	KHG00071	AT3G12080.1|PACid:19659702	Thecc1EG040690t1|PACid:27427793	Gorai.004G019700.3|PACid:26772739
c10678_g1_i1	dol-p-glc:glc man c -pp-dol alpha- -glucosyltransferase	GO:0016758, GO:0016021	K03850	KOG2642	KHG15515	AT5G02410.1|PACid:19668700	Thecc1EG021943t1|PACid:27425152	Gorai.006G173000.1|PACid:26829699
c10679_g1_i1	cysteine proteinase rd21a-like	GO:0005773, GO:0032440, GO:0009507, GO:0006508, GO:0048046, GO:0009651, GO:0008234, GO:0055114	K01376,K01365,K15272	KOG1543,KOG4296	XP_007017153	AT1G47128.1|PACid:19653381	Thecc1EG033775t1|PACid:27457455	Gorai.002G133800.2|PACid:26796417
c1068_g1_i1	---NA---
c10681_g1_i1	pentatricopeptide repeat-containing protein at4g21065-like		K03798,K15271,K15078		XP_007043745	AT2G33760.1|PACid:19638755	Thecc1EG008277t1|PACid:27461933	Gorai.002G020900.1|PACid:26797003
c10682_g1_i1	nad-dependent protein deacetylase srt1-like	GO:0070403	K11416	KOG1905	XP_008463004	AT5G55760.1|PACid:19666748	Thecc1EG030637t1|PACid:27444790	Gorai.013G152600.4|PACid:26787966
c10683_g1_i3	g patch domain-containing 3				XP_007016271	AT5G59050.1|PACid:19670171	Thecc1EG041732t1|PACid:27426612	Gorai.009G095300.1|PACid:26762643
c10684_g1_i1	esterase lipase thioesterase family protein				XP_007039975	AT4G12230.1|PACid:19646341	Thecc1EG016070t2|PACid:27451055	Gorai.008G239300.4|PACid:26819100
c10685_g1_i1	---NA---
c10686_g1_i2	activating signal cointegrator 1 complex subunit 3	GO:0003676, GO:0005524, GO:0008026			XP_007037553	AT5G61140.2|PACid:19669589	Thecc1EG014243t1|PACid:27451142	Gorai.008G198400.1|PACid:26815400
c10686_g2_i2	transmembrane protein adipocyte-associated 1 isoform 2			KOG4536	XP_007037550	AT3G05010.1|PACid:19658696	Thecc1EG014242t2|PACid:27450022	Gorai.001G077500.2|PACid:26825065
c10687_g1_i1	very-long-chain -3-hydroxyacyl- dehydratase 2		K10703	KOG3187	XP_007016525	AT5G59770.1|PACid:19666621	Thecc1EG041905t1|PACid:27429419	Gorai.003G136500.3|PACid:26800404
c10688_g1_i1	---NA---							Gorai.012G117700.1|PACid:26828804
c10689_g1_i1	dipeptide transport atp-binding protein dppf	GO:0006979, GO:0005739			XP_007048675	AT4G39235.1|PACid:19648356	Thecc1EG001694t1|PACid:27431994	Gorai.013G010600.1|PACid:26788073
c1069_g1_i1	histone deacetylase 6-like	GO:0008270	K11407,K11412,K11121	KOG1873	XP_007042612	AT2G14830.2|PACid:19641055	Thecc1EG007207t1|PACid:27462158	Gorai.005G232800.3|PACid:26801808
c10690_g1_i3	exocyst complex component sec10 isoform 2	GO:0005737, GO:0048278, GO:0006887	K15071	KOG3745	XP_007022840	AT5G12370.3|PACid:19667472	Thecc1EG026881t7|PACid:27440129	Gorai.008G297000.2|PACid:26816483
c10691_g1_i3	tryptophan--trna mitochondrial isoform x1	GO:0005739, GO:0004830, GO:0006436, GO:0048481, GO:0005524, GO:0009507, GO:0006568	K01867	KOG2713	XP_007012172	AT2G25840.1|PACid:19641630	Thecc1EG037221t3|PACid:27427128	Gorai.010G105000.1|PACid:26761490
c10692_g1_i1	hypothetical protein F383_02294				KHG27165	AT5G04910.1|PACid:19670216	Thecc1EG044581t2|PACid:27442851	Gorai.N006500.1|PACid:26834996
c10693_g1_i1	protein trm32				XP_007016092		Thecc1EG041612t1|PACid:27429253	Gorai.009G099300.1|PACid:26770907
c10694_g1_i3	---NA---
c10695_g1_i1	calcium-binding ef-hand family protein	GO:0005509			XP_007049241	AT2G44310.1|PACid:19642719	Thecc1EG002258t1|PACid:27432373	Gorai.001G194900.1|PACid:26820360
c10696_g1_i1	exostosin family protein	GO:0016020, GO:0003824		KOG1021	XP_007039912	AT4G22580.1|PACid:19644448	Thecc1EG016020t1|PACid:27447202	Gorai.003G169500.1|PACid:26798928
c10697_g1_i1	indole-3-acetic acid-induced protein arg2-like				XP_007050958	AT4G02380.1|PACid:19644988	Thecc1EG004676t1|PACid:27435250	Gorai.004G090700.1|PACid:26773060
c10698_g1_i1	large subunit gtpase 1 homolog	GO:0005525	K14539	KOG1424	XP_007015655	AT1G08410.1|PACid:19651726	Thecc1EG041217t1|PACid:27425855	Gorai.006G116700.1|PACid:26833213
c10699_g1_i3	transcription factor hbp-1a	GO:0003700, GO:0043565, GO:0006355, GO:0005667, GO:0045449	K09060		XP_007040724	AT2G35530.1|PACid:19641129	Thecc1EG016606t2|PACid:27450341	Gorai.004G181900.2|PACid:26774852
c107_g1_i1	somatic embryogenesis receptor kinase 2-like	GO:0016301, GO:0016310	K13416,K13418,K13417,K13420,K08286,K00924	KOG4658	XP_007042599	AT3G43740.1|PACid:19658854	Thecc1EG007197t1|PACid:27460682	Gorai.008G020900.1|PACid:26813384
c1070_g1_i1	---NA---
c10700_g1_i1	glucose-6-phosphate 1-dehydrogenase isoform 1	GO:0050661, GO:0004345, GO:0006098, GO:0006749	K00036	KOG0563	XP_007031221	AT1G09420.1|PACid:19653948	Thecc1EG026808t2|PACid:27424311	Gorai.007G308400.1|PACid:26785680
c10701_g1_i1	proteinaceous rnase p chloroplastic mitochondrial-like				XP_007013131	AT2G32230.1|PACid:19642298	Thecc1EG037856t1|PACid:27426799	Gorai.001G006100.1|PACid:26823932
c10702_g1_i1	---NA---
c10703_g1_i1	protein arabidillo 1	GO:0016874			XP_007052291	AT2G44900.1|PACid:19641195	Thecc1EG005696t2|PACid:27434244	Gorai.004G071500.2|PACid:26772116
c10704_g1_i1	cation h+ exchanger 20 isoform 1	GO:0016021, GO:0006950, GO:0006812, GO:0055085, GO:0015299, GO:0006885		KOG1650	XP_006480781	AT3G53720.1|PACid:19662059	Thecc1EG021973t4|PACid:27425317	Gorai.012G102300.1|PACid:26828491
c10705_g1_i1	---NA---						Thecc1EG041761t2|PACid:27428298	Gorai.003G128900.1|PACid:26799197
c10706_g1_i1	dna repair protein xrcc1		K10803	KOG3226	XP_007024042	AT1G80420.3|PACid:19655589	Thecc1EG028612t2|PACid:27440957	Gorai.002G058300.4|PACid:26794652
c10707_g1_i1	leucine-rich repeat containing isoform 1		K13457,K13459,K13460	KOG4658	XP_007029875	AT3G14470.1|PACid:19659945	Thecc1EG025746t3|PACid:27422870	Gorai.008G193500.2|PACid:26813104
c10709_g1_i1	receptor-like protein kinase	GO:0016301	K00924,K04733,K13415,K13430,K13416	KOG1187	XP_007044263	AT5G38260.1|PACid:19673317	Thecc1EG009581t1|PACid:27463574	Gorai.013G013500.1|PACid:26787089
c1071_g1_i1	rna polymerase sigma factor siga-like	GO:0003700, GO:0003677, GO:0006352, GO:0016987, GO:0006355, GO:0005667, GO:0045449			XP_007029767	AT1G64860.1|PACid:19657314	Thecc1EG025640t2|PACid:27425273	Gorai.007G247500.6|PACid:26781525
c10710_g1_i4	multidrug resistance-associated protein 11	GO:0055085, GO:0055114, GO:0016021, GO:0042626, GO:0006200, GO:0005524, GO:0032440			XP_007023439	AT2G07680.1|PACid:19640840	Thecc1EG027457t1|PACid:27440339	Gorai.009G123500.1|PACid:26767529
c10711_g1_i1	g-type lectin s-receptor-like serine threonine-protein kinase at4g27290	GO:0006468, GO:0004674, GO:0004871, GO:0000166, GO:0000165, GO:0009069	K13416,K13417,K04733,K13418,K00924	KOG1187	XP_007021203	AT4G04500.1|PACid:19645445	Thecc1EG031272t2|PACid:27445190	Gorai.002G078200.5|PACid:26794957
c10712_g1_i1	50s ribosomal protein chloroplastic	GO:0005840, GO:0003735, GO:0006412, GO:0042254	K02935	KOG1715	XP_007036233	AT3G06040.3|PACid:19658539	Thecc1EG012078t1|PACid:27449528	Gorai.008G295500.7|PACid:26818728
c10712_g1_i2	50s ribosomal protein chloroplastic	GO:0005840, GO:0003735, GO:0006412, GO:0042254	K02935	KOG1715	XP_007036233	AT3G06040.3|PACid:19658539	Thecc1EG012078t1|PACid:27449528	Gorai.008G295500.7|PACid:26818728
c10712_g2_i1	cbl-interacting protein kinase 08	GO:0004672, GO:0009987			XP_007033564	AT5G01820.1|PACid:19667802	Thecc1EG019732t1|PACid:27455328	Gorai.006G234300.1|PACid:26831904
c10713_g1_i3	cyclic nucleotide-gated ion channel 1-like	GO:0006816, GO:0005242, GO:0006813, GO:0005221, GO:0005516, GO:0008076, GO:0005622, GO:0017071	K05391	KOG0498	XP_006490520	AT5G53130.1|PACid:19668235	Thecc1EG015364t2|PACid:27451336	Gorai.004G115300.2|PACid:26772525
c10714_g1_i2	---NA---
c10715_g1_i1	serine threonine-protein kinase at5g01020-like	GO:0004715, GO:0006468, GO:0005524, GO:0004674, GO:0009069	K05658,K00924,K04733,K13430	KOG1187	XP_007032290	AT5G01020.1|PACid:19669508	Thecc1EG017868t1|PACid:27451627	Gorai.005G001500.1|PACid:26804422
c10716_g1_i1	zinc finger ccch domain-containing protein 20-like	GO:0005488	K15172	KOG1595	XP_007012951	AT4G29190.1|PACid:19648857	Thecc1EG037730t1|PACid:27429589	Gorai.009G029300.1|PACid:26767642
c10717_g1_i1	duf761 domain protein				XP_007050301		Thecc1EG004037t1|PACid:27431884	Gorai.001G177400.1|PACid:26819861
c10718_g1_i1	---NA---
c10719_g1_i1	protein yabby 4-like				XP_007039924	AT2G45190.1|PACid:19639922	Thecc1EG016030t1|PACid:27451459	Gorai.008G236500.1|PACid:26818280
c1072_g1_i1	bifunctional epoxide hydrolase 2-like	GO:0008152, GO:0016787	K01253,K08726,K01567	KOG4178	XP_007035641	AT4G02340.1|PACid:19645075	Thecc1EG021245t1|PACid:27451993	Gorai.011G192300.1|PACid:26810982
c10720_g1_i1	serine threonine protein phosphatase 2a 57 kda regulatory subunit b theta isoform-like	GO:0000159, GO:0007165, GO:0008601	K11584	KOG2085	XP_007031732	AT4G15415.2|PACid:19645190	Thecc1EG017073t2|PACid:27454315	Gorai.007G074200.3|PACid:26781905
c10721_g1_i2	---NA---
c10722_g1_i1	n-alpha-acetyltransferase auxiliary subunit		K00670	KOG1156	XP_007024039	AT1G80410.1|PACid:19650611	Thecc1EG028610t1|PACid:27440931	Gorai.011G078200.1|PACid:26809257
c10723_g1_i1	probable protein phosphatase 2c 27	GO:0006470, GO:0046872, GO:0004722, GO:0008287	K01090,K14803,K04461	KOG0698	XP_007018092	AT2G33700.1|PACid:19639085	Thecc1EG034420t1|PACid:27459314	Gorai.002G114300.1|PACid:26791872
c10724_g1_i1	coiled-coil domain-containing protein 174-like				XP_007025108	AT4G18260.1|PACid:19644270	Thecc1EG029509t1|PACid:27437583	Gorai.006G093100.1|PACid:26829172
c10725_g1_i4	probable alpha-mannosidase i mns5	GO:0016020, GO:0004571, GO:0005509, GO:0005975	K10084,K10085	KOG2429	XP_007036112	AT1G27520.1|PACid:19653595	Thecc1EG011987t1|PACid:27448743	Gorai.006G187900.2|PACid:26832021
c10726_g1_i1	f-box kelch-repeat protein at5g43190-like	GO:0044425, GO:0019684			XP_007018498	AT5G43190.1|PACid:19672521	Thecc1EG034701t1|PACid:27458309	Gorai.009G219800.1|PACid:26766086
c10727_g1_i2	---NA---
c10728_g1_i1	---NA---
c10728_g2_i2	---NA---
c10729_g1_i1	copii coat assembly sec16				KHG21523	AT3G27470.2|PACid:19664859	Thecc1EG016991t7|PACid:27454648	Gorai.012G065300.5|PACid:26826058
c10730_g1_i1	acyl- n-acyltransferases superfamily protein isoform 2	GO:0008080, GO:0042967			XP_007013991		Thecc1EG038576t2|PACid:27428683	Gorai.004G103800.4|PACid:26773773
c10730_g2_i2	gcn5-related n-acetyltransferase family protein	GO:0009684, GO:0009750, GO:0009651, GO:0008080, GO:0006833, GO:0006569, GO:0009507, GO:0042967			XP_007013991	AT4G28030.2|PACid:19646891	Thecc1EG038576t2|PACid:27428683	Gorai.004G103800.2|PACid:26773771
c10731_g1_i1	---NA---
c10732_g1_i1	metal transporter nramp3-like	GO:0006810, GO:0016020, GO:0005215	K12347	KOG1291	XP_007047433	AT2G23150.1|PACid:19640528	Thecc1EG000729t1|PACid:27435801	Gorai.007G219700.3|PACid:26780848
c10733_g1_i1	ultraviolet-b receptor uvr8-like		K11494,K10615	KOG1427	KHG07277	AT3G02300.1|PACid:19665218	Thecc1EG018983t3|PACid:27455658	Gorai.007G176900.1|PACid:26782474
c10734_g1_i1	cytochrome-c carriers	GO:0009055, GO:0004129, GO:0005746, GO:0006118, GO:0006123, GO:0015992, GO:0045277			XP_008360456	AT4G21105.1|PACid:19646085	Thecc1EG041483t1|PACid:27426731	Gorai.004G008800.2|PACid:26773467
c10735_g1_i1	probable beta-d-xylosidase 7-like	GO:0005975, GO:0009505, GO:0048046, GO:0008422, GO:0009507	K05349,K12868,K01188,K01198		XP_007018824	AT1G78060.1|PACid:19655969	Thecc1EG034945t2|PACid:27457722	Gorai.009G282000.1|PACid:26764081
c10736_g1_i1	metallophosphoesterase 1-like				XP_007018832		Thecc1EG034948t5|PACid:27457439	Gorai.002G219300.1|PACid:26793477
c10737_g1_i1	vq motif-containing family protein				XP_007047984	AT5G65170.1|PACid:19670149	Thecc1EG001135t1|PACid:27431610	Gorai.008G104800.1|PACid:26813707
c10738_g1_i1	proteasome activator subunit 4		K06699	KOG1851	XP_007020338	AT3G13330.1|PACid:19664031	Thecc1EG030528t7|PACid:27445264	Gorai.009G454100.4|PACid:26763957
c10739_g1_i1	methyltransferase-like protein 13-like	GO:0016740, GO:0008152		KOG2352	XP_007034277	AT2G31740.1|PACid:19638574	Thecc1EG020269t1|PACid:27454320	Gorai.005G030200.1|PACid:26802065
c1074_g1_i2	cysteine-rich tm module stress tolerance protein				XP_002531502			Gorai.006G133500.1|PACid:26830400
c10740_g1_i1	jasmonate-zim-domain protein isoform 3		K13464		XP_007024679	AT1G72450.1|PACid:19649132	Thecc1EG029176t3|PACid:27439428	Gorai.009G145400.1|PACid:26762007
c10740_g2_i1	---NA---
c10741_g1_i1	zinc finger family protein		K11968	KOG1815	XP_007029181	AT1G65430.1|PACid:19653060	Thecc1EG025075t2|PACid:27424683	Gorai.007G350700.1|PACid:26784660
c10742_g1_i1	---NA---
c10743_g1_i1	atp-dependent clp protease proteolytic subunit-related protein chloroplastic	GO:0009941, GO:0009840, GO:0035304, GO:0004252, GO:0010207, GO:0009902, GO:0006508, GO:0009534, GO:0045893, GO:0042793, GO:0010287, GO:0006364, GO:0010027	K01358	KOG0840	XP_007040010	AT1G12410.1|PACid:19652457	Thecc1EG016095t1|PACid:27450147	Gorai.008G240600.1|PACid:26818762
c10744_g1_i1	---NA---
c10744_g2_i2	dna-directed rna polymerases iv and v subunit 12	GO:0003899, GO:0000418, GO:0000419, GO:0005665, GO:0003677, GO:0000394, GO:0006366, GO:0005730, GO:0006144, GO:0006206	K03009	KOG3507	XP_007023679	AT5G41010.1|PACid:19667956	Thecc1EG027783t1|PACid:27439178	Gorai.007G002300.6|PACid:26784423
c10745_g1_i1	alpha amylase family protein isoform 1	GO:0005975, GO:0004553, GO:0043169	K00700	KOG0470	XP_007020744	AT3G20440.2|PACid:19662972	Thecc1EG030827t2|PACid:27446124	Gorai.009G441800.2|PACid:26761993
c10746_g1_i2	galacturonosyltransferase 8-like	GO:0016757, GO:0005794, GO:0010289, GO:0005739	K13648		KHG16505	AT3G25140.1|PACid:19662582	Thecc1EG002828t1|PACid:27433469	Gorai.001G104800.1|PACid:26823493
c10747_g1_i1	Uncharacterized protein F383_26403				KHG20497		Thecc1EG025996t1|PACid:27424721	Gorai.007G265800.1|PACid:26782295
c10748_g1_i1	phospholipid-transporting atpase 8	GO:0005524, GO:0004012, GO:0000287, GO:0006812, GO:0016021, GO:0015662, GO:0019829, GO:0015917	K01530,K14802	KOG0206	XP_007031481	AT3G27870.1|PACid:19664269	Thecc1EG016891t1|PACid:27452805	Gorai.012G062000.2|PACid:26825379
c10749_g1_i1	---NA---
c10749_g2_i1	probable glycerophosphoryl diester phosphodiesterase 2	GO:0044710, GO:0044238, GO:0071704, GO:0008081	K01126	KOG2258	XP_007020652	AT5G55480.1|PACid:19672440	Thecc1EG030755t1|PACid:27446456	Gorai.002G094900.1|PACid:26796532
c1075_g1_i1	Uncharacterized protein isoform 1				XP_007015071		Thecc1EG040721t2|PACid:27428103
c10750_g1_i1	nedd8-activating enzyme e1 regulatory subunit-like	GO:0003824, GO:0008152	K04532	KOG2016	XP_007045644	AT1G05180.1|PACid:19650948	Thecc1EG011349t1|PACid:27462539	Gorai.005G149600.1|PACid:26801370
c10751_g1_i1	Uncharacterized protein TCM_005551	GO:0005856, GO:0005777			XP_007052116	AT3G60680.1|PACid:19661878	Thecc1EG005551t1|PACid:27433997	Gorai.004G040500.1|PACid:26772938
c10752_g1_i1	auxin-induced protein 22b	GO:0006417, GO:0006355, GO:0009536, GO:0046983, GO:0009734, GO:0005634	K14484		XP_007050424	AT5G43700.1|PACid:19669615	Thecc1EG004214t1|PACid:27436591	Gorai.004G075000.1|PACid:26774049
c10753_g1_i2	stomatin-like protein mitochondrial	GO:0016020	K03364,K11293,K04087,K04088	KOG2620	KHG16099	AT4G27585.1|PACid:19646606	Thecc1EG015542t1|PACid:27451001	Gorai.004G126000.1|PACid:26777407
c10754_g1_i1	nadh dehydrogenase		K03965	KOG3466	XP_007042025	AT4G34700.1|PACid:19645824	Thecc1EG006779t1|PACid:27463136	Gorai.005G248500.3|PACid:26806579
c10755_g1_i1	rnaligase isoform 1				XP_007015479	AT1G07910.2|PACid:19653989	Thecc1EG041088t1|PACid:27426389	Gorai.009G078900.4|PACid:26765709
c10756_g1_i1	s-adenosyl-l-methionine-dependent methyltransferases superfamily protein isoform partial				KHG18993	AT5G01470.2|PACid:19669346	Thecc1EG021699t1|PACid:27421356	Gorai.006G182400.2|PACid:26829407
c10757_g1_i1	membrane protein				XP_007046232	AT3G17900.1|PACid:19664125	Thecc1EG011806t2|PACid:27461302	Gorai.013G077900.3|PACid:26786124
c10758_g1_i1	gpi ethanolamine phosphate transferase 2		K05310	KOG2125	XP_007047799	AT2G22530.1|PACid:19638360	Thecc1EG000994t1|PACid:27433539	Gorai.003G043400.1|PACid:26798587
c10759_g1_i1	---NA---
c1076_g1_i1	thioredoxin f- chloroplastic-like	GO:0009055, GO:0045454, GO:0006662, GO:0009507, GO:0015035, GO:0006118	K03671	KOG0907	XP_007029275	AT5G16400.1|PACid:19668530	Thecc1EG025160t1|PACid:27420741	Gorai.013G132000.1|PACid:26787940
c10761_g1_i1	nadh dehydrogenase subunit f	GO:0008137, GO:0006120, GO:0006744, GO:0006814, GO:0015992			XP_003588284			Gorai.001G161100.1|PACid:26823451
c10762_g1_i2	anaphase-promoting complex subunit 11	GO:0005515, GO:0016567, GO:0004842, GO:0008270, GO:0005680, GO:0007346	K03358	KOG1493	XP_008232037	AT3G05870.2|PACid:19660198	Thecc1EG040836t2|PACid:27425768	Gorai.013G252500.1|PACid:26788043
c10763_g1_i1	2-alkenal reductase (nadp(+)-dependent)-like	GO:0008270, GO:0016491, GO:0055114	K07119,K08070	KOG1196	XP_007033621	AT3G03080.1|PACid:19659655	Thecc1EG019784t1|PACid:27454499	Gorai.005G006800.3|PACid:26805599
c10764_g1_i1	f-box and associated interaction domains-containing protein				XP_007030579	AT3G07870.1|PACid:19659780	Thecc1EG026354t1|PACid:27425153	Gorai.007G277400.1|PACid:26780857
c10765_g1_i4	nad -binding rossmann-fold superfamily protein	GO:0009535			XP_007024602	AT1G72640.1|PACid:19657170	Thecc1EG029116t1|PACid:27440476	Gorai.009G146700.1|PACid:26769107
c10766_g1_i1	pectinacetylesterase family protein				XP_007031285	AT3G05910.1|PACid:19662096	Thecc1EG026854t1|PACid:27424438	Gorai.013G211000.4|PACid:26789717
c10766_g2_i1	protein notum homolog		K14574,K11866	KOG4287	XP_007031285	AT3G05910.1|PACid:19662096	Thecc1EG026854t1|PACid:27424438	Gorai.013G211000.4|PACid:26789717
c10767_g1_i1	glyceraldehyde-3-phosphate dehydrogenase chloroplastic	GO:0051287, GO:0055114, GO:0009744, GO:0047100, GO:0009416, GO:0009409, GO:0009941, GO:0004365, GO:0009535, GO:0009570, GO:0050661, GO:0010319, GO:0048046, GO:0006096, GO:0015976, GO:0006094	K05298	KOG0657	XP_007032095	AT3G26650.1|PACid:19661609	Thecc1EG017432t1|PACid:27453993	Gorai.001G276400.1|PACid:26824617
c10768_g1_i1	protein pollen defective in guidance 1-like				XP_007045506	AT1G67960.1|PACid:19649749	Thecc1EG011265t5|PACid:27459750	Gorai.013G030000.1|PACid:26787519
c10769_g1_i1	serine threonine-protein kinase ht1-like	GO:0005886, GO:0006468, GO:0005524, GO:0016021, GO:0004674, GO:0009069	K04424,K04422,K04423,K14510	KOG0192	XP_007036199	AT1G62400.1|PACid:19652889	Thecc1EG012052t1|PACid:27448258	Gorai.005G136700.2|PACid:26802927
c1077_g1_i1	udp-glucose pyrophosphorylase 3 isoform partial				XP_007008908	AT3G56040.1|PACid:19662817	Thecc1EG042464t5|PACid:27442452	Gorai.011G291300.2|PACid:26807896
c10770_g1_i2	Uncharacterized protein TCM_019649				XP_007033457	AT3G08600.1|PACid:19663767	Thecc1EG019649t1|PACid:27451777	Gorai.011G125900.1|PACid:26809031
c10771_g1_i1	apetal2-like family protein	GO:0048316, GO:0006355, GO:0010073, GO:0003677, GO:0003700, GO:0010093, GO:0005667, GO:0045449	K09284		KHG27058		Thecc1EG000665t3|PACid:27432332	Gorai.011G106200.10|PACid:26808043
c10772_g1_i3	cysteine-rich receptor-like protein kinase 2	GO:0006468, GO:0005524, GO:0004674, GO:0009069	K04733,K13416,K13418,K13417,K00924,K13415	KOG1187	XP_007044714	AT1G70520.1|PACid:19653377	Thecc1EG010440t1|PACid:27464066	Gorai.008G160000.1|PACid:26818824
c10773_g1_i1	protein phosphatase 2c 29	GO:0016787	K01102,K01112	KOG0700	XP_007039547	AT2G35350.1|PACid:19639831	Thecc1EG015752t1|PACid:27451384	Gorai.008G228000.1|PACid:26817965
c10774_g1_i1	isoform 1	GO:0003676			XP_007038452	AT1G12380.1|PACid:19649355	Thecc1EG014982t2|PACid:27450077	Gorai.008G283800.1|PACid:26814686
c10775_g1_i1	cyclin-dependent kinase inhibitor 5-like				XP_007034389	AT2G32710.2|PACid:19638074	Thecc1EG020342t1|PACid:27454824	Gorai.006G221800.1|PACid:26832151
c10776_g1_i1	translocation family protein	GO:0015031, GO:0016021, GO:0008565, GO:0005886	K12275	KOG2927	XP_007015065	AT3G20920.1|PACid:19658514	Thecc1EG040713t1|PACid:27426107	Gorai.004G019800.1|PACid:26774793
c10777_g1_i1	Uncharacterized protein TCM_016960				XP_007031571		Thecc1EG016960t1|PACid:27455236	Gorai.001G264900.5|PACid:26820274
c10778_g1_i1	glycosyltransferase family protein	GO:0009058, GO:0016740			XP_007051668	AT4G01210.1|PACid:19648473	Thecc1EG005229t2|PACid:27433802	Gorai.007G104300.3|PACid:26780787
c10779_g1_i1	glutaredoxin-like family protein	GO:0031348, GO:0009611, GO:0005515, GO:0009867, GO:0035304, GO:0009862, GO:0009414, GO:0010363, GO:0009693, GO:0010310, GO:0006355, GO:0009410, GO:0006612, GO:0050832, GO:0042742, GO:0043069, GO:0005737, GO:0042538, GO:0000165, GO:0009695, GO:0009409, GO:0009738, GO:0030968, GO:0009723, GO:0009733	K03676	KOG1752	XP_007025525	AT1G28480.1|PACid:19653442	Thecc1EG029795t1|PACid:27440688	Gorai.009G166200.1|PACid:26765852
c1078_g1_i1	---NA---
c10780_g1_i1	quinolinate chloroplastic		K03517,K02426		XP_007037772	AT5G50210.1|PACid:19673063	Thecc1EG014491t1|PACid:27447371	Gorai.001G064000.1|PACid:26823319
c10781_g1_i1	---NA---
c10782_g1_i1	leo1-like family protein isoform 1				KHG07921		Thecc1EG014228t3|PACid:27446774	Gorai.008G198100.5|PACid:26814074
c10783_g1_i1	mate efflux family protein 5-like	GO:0006855, GO:0016020, GO:0015297, GO:0015238	K03327	KOG1347	XP_007040126	AT4G23030.1|PACid:19647727	Thecc1EG016180t1|PACid:27446713	Gorai.004G208200.1|PACid:26777824
c10784_g1_i1	phospholipase a2 family protein isoform 1	GO:0004623, GO:0009395			XP_007015270	AT4G29070.2|PACid:19649026	Thecc1EG040907t3|PACid:27429014	Gorai.001G133600.4|PACid:26822422
c10785_g1_i1	---NA---
c10786_g1_i1	kh domain-containing protein at4g18375-like		K13162,K12886,K13197,K14388,K13210	KOG2190	XP_007033276	AT5G15270.2|PACid:19669141	Thecc1EG019461t3|PACid:27453075	Gorai.007G181200.1|PACid:26780364
c10787_g1_i1	tetratricopeptide repeat -like superfamily isoform 2	GO:0016740	K12600	KOG1127	KHG00365	AT1G76630.2|PACid:19656156	Thecc1EG034795t2|PACid:27458430	Gorai.009G185700.2|PACid:26771052
c10788_g1_i3	valine--trna ligase-like	GO:0005829, GO:0004832, GO:0002161, GO:0006438, GO:0005739, GO:0006450, GO:0005524, GO:0009507, GO:0009793, GO:0009097, GO:0009098, GO:0009099	K01873	KOG0432	XP_007014337	AT1G14610.1|PACid:19649831	Thecc1EG039322t1|PACid:27428218	Gorai.004G025700.1|PACid:26774737
c10789_g1_i1	---NA---
c1079_g1_i1	conserved hypothetical protein				XP_002525423	AT5G56520.1|PACid:19667804	Thecc1EG013868t1|PACid:27450056	Gorai.008G191500.1|PACid:26816776
c10790_g1_i1	senescence-associated family protein				XP_007052405	AT2G44670.1|PACid:19642270	Thecc1EG005789t1|PACid:27431619	Gorai.004G068200.1|PACid:26774059
c10790_g2_i1	dna repair reco				XP_007052405	AT2G44670.1|PACid:19642270	Thecc1EG005789t1|PACid:27431619	Gorai.004G068200.1|PACid:26774059
c10791_g1_i1	auxin response factor 8-like	GO:0009987			XP_007032138	AT5G37020.2|PACid:19669683	Thecc1EG017488t1|PACid:27454219	Gorai.008G054600.3|PACid:26817251
c10792_g1_i1	alpha beta-hydrolases superfamily	GO:0016020	K07052		XP_007012548	AT2G03140.2|PACid:19639858	Thecc1EG037465t1|PACid:27427553	Gorai.009G037900.2|PACid:26768375
c10793_g1_i1	beta-amylase 2	GO:0000272, GO:0016161, GO:0005982, GO:0005985	K01177		XP_007051810	AT4G00490.1|PACid:19645464	Thecc1EG005334t1|PACid:27436735	Gorai.007G099200.1|PACid:26784306
c10794_g1_i1	hmg-y-related protein a-like	GO:0000786, GO:0006355, GO:0003677, GO:0006334, GO:0005634	K11275		XP_007032993	AT1G14900.1|PACid:19650804	Thecc1EG019130t1|PACid:27454766	Gorai.001G201200.1|PACid:26821223
c10795_g1_i1	inositol transporter 1	GO:0022891, GO:0016021, GO:0032440, GO:0055114, GO:0055085, GO:0008643	K08150,K08070	KOG0254	KHG22280	AT2G43330.1|PACid:19639486	Thecc1EG020108t1|PACid:27453192	Gorai.011G145900.2|PACid:26809641
c10796_g1_i1	embryo defective			KOG4822	XP_007027993	AT3G05680.1|PACid:19659666	Thecc1EG022969t1|PACid:27423205	Gorai.009G393700.1|PACid:26765600
c10797_g1_i1	cdp-diacylglycerol--glycerol-3-phosphate 3- partial				XP_007036095	AT3G48180.1|PACid:19662754	Thecc1EG011974t1|PACid:27451477	Gorai.008G056800.2|PACid:26817302
c10798_g1_i1	methanol dehydrogenase				XP_007048197	AT1G43130.1|PACid:19652787	Thecc1EG001304t1|PACid:27436318	Gorai.008G100400.1|PACid:26816070
c10798_g2_i1	methanol dehydrogenase				XP_007048197	AT2G20120.1|PACid:19643455	Thecc1EG001304t1|PACid:27436318	Gorai.011G115000.3|PACid:26809157
c10799_g1_i1	Uncharacterized protein TCM_037511				XP_007012618	AT5G20670.1|PACid:19670058	Thecc1EG037511t1|PACid:27428755	Gorai.010G089300.1|PACid:26758464
c108_g1_i1	mediator-associated protein 1-like				XP_007022191	AT4G25210.1|PACid:19646384	Thecc1EG032355t1|PACid:27445570	Gorai.002G037800.1|PACid:26794946
c1080_g1_i1	glucan endo- -beta-glucosidase 5-like	GO:0009505, GO:0005773, GO:0046658, GO:0009506, GO:0042973, GO:0005982, GO:0005985			KDO67128	AT4G31140.1|PACid:19649013	Thecc1EG036758t1|PACid:27430155	Gorai.004G097500.1|PACid:26775122
c10800_g1_i1	pax3- and pax7-binding protein 1-like		K13211		XP_007010500	AT5G08550.1|PACid:19667183	Thecc1EG044376t2|PACid:27442115	Gorai.011G063300.1|PACid:26812145
c10801_g1_i1	cdp-diacylglycerol--glycerol-3-phosphate 3-phosphatidyltransferase isoform 1	GO:0009941, GO:0008444, GO:0006661, GO:0016021, GO:0005739	K00995	KOG1617	XP_007009648	AT2G39290.1|PACid:19643119	Thecc1EG043032t2|PACid:27442409	Gorai.012G092300.1|PACid:26828447
c10802_g1_i1	protein iojap- mitochondrial-like		K09710	KOG3212	XP_007045000	AT1G67620.1|PACid:19653646	Thecc1EG010764t1|PACid:27463304	Gorai.005G171500.1|PACid:26804272
c10802_g2_i1	protein iojap- mitochondrial				XP_007045000	AT1G67620.1|PACid:19653646	Thecc1EG010764t1|PACid:27463304	Gorai.005G171500.1|PACid:26804272
c10803_g1_i1	ccr4-not transcription complex subunit 1		K12604		KHG29327	AT1G02080.1|PACid:19649687	Thecc1EG005611t3|PACid:27433485	Gorai.007G088100.4|PACid:26780624
c10804_g1_i1	---NA---
c10805_g1_i1	cmp-sialic acid transporter 1-like isoform x1	GO:0000139, GO:0015780, GO:0005338, GO:0005351, GO:0008643, GO:0016021	K15272	KOG2234	XP_010104991	AT5G41760.2|PACid:19670360	Thecc1EG005197t1|PACid:27437153	Gorai.008G123700.2|PACid:26818260
c10805_g2_i1	cmp-sialic acid transporter 1-like isoform x1	GO:0000139, GO:0015780, GO:0005338, GO:0005351, GO:0008643, GO:0016021	K15272	KOG2234	XP_007051622	AT5G41760.2|PACid:19670360	Thecc1EG005197t1|PACid:27437153	Gorai.008G123700.2|PACid:26818260
c10806_g1_i1	protein fam135b-like			KOG2205	XP_009335483	AT1G58350.3|PACid:19653187	Thecc1EG034609t3|PACid:27458128	Gorai.010G030400.8|PACid:26758063
c10807_g1_i1	metalloendoproteinase 1-like	GO:0004222, GO:0006508, GO:0031012, GO:0008270	K07761,K01398	KOG1565	XP_007010413	AT1G24140.1|PACid:19654753	Thecc1EG044196t1|PACid:27441709	Gorai.001G258900.1|PACid:26823345
c10809_g1_i1	4-coumarate-- ligase 1	GO:0047077, GO:0016207, GO:0055114, GO:0009805, GO:0009809, GO:0009811	K01904	KOG1176	KHG05801	AT1G51680.2|PACid:19655470	Thecc1EG029272t1|PACid:27437600	Gorai.011G053700.2|PACid:26809793
c10809_g2_i1	4-coumarate: ligase	GO:0047077, GO:0016874, GO:0055114	K01904	KOG1176	KHG00008	AT1G51680.2|PACid:19655470	Thecc1EG029272t1|PACid:27437600	Gorai.011G053700.2|PACid:26809793
c1081_g1_i1	phytochrome a-associated f-box				XP_007050913	AT4G02440.1|PACid:19648967	Thecc1EG004649t1|PACid:27437049	Gorai.008G145600.1|PACid:26814170
c10810_g1_i2	phd finger protein alfin-like 5	GO:0035064, GO:0005634, GO:0008270		KOG1632	XP_007012378	AT5G26210.1|PACid:19665930	Thecc1EG037353t1|PACid:27430849	Gorai.010G097500.2|PACid:26756601
c10811_g1_i1	peptide methionine sulfoxide reductase a1-like		K07304	KOG1635	KHG00896	AT4G25130.1|PACid:19644686	Thecc1EG047009t1|PACid:27451447	Gorai.008G213400.1|PACid:26812720
c10812_g1_i1	aminoacylase-1-like isoform x2	GO:0005773, GO:0004046, GO:0010043, GO:0006520, GO:0006508, GO:0008237, GO:0000051	K14677,K01436	KOG2275	XP_007043100	AT4G38220.1|PACid:19648378	Thecc1EG007594t1|PACid:27459869	Gorai.013G064900.1|PACid:26787742
c10813_g1_i1	exocyst subunit exo70 family protein a1	GO:0005515, GO:0006833, GO:0006623, GO:0009651, GO:0006904, GO:0048354, GO:0009507, GO:0090404, GO:0048767, GO:0006972, GO:0005829, GO:0007030, GO:0000145, GO:0006096, GO:0048193, GO:0070062, GO:0046686, GO:1901703, GO:0009506, GO:0009266, GO:0000919, GO:0009504, GO:0005886, GO:0010102, GO:0042814, GO:0005634	K07195	KOG2344	XP_007010469	AT5G03540.2|PACid:19666440	Thecc1EG044320t1|PACid:27441403	Gorai.011G229600.1|PACid:26810376
c10814_g1_i1	-like carbohydrate kinase family protein isoform 1	GO:0005524, GO:0046496, GO:0047453		KOG3974	XP_007034638	AT5G19150.2|PACid:19671621	Thecc1EG020538t2|PACid:27451590	Gorai.005G041000.1|PACid:26806530
c10815_g1_i1	mitochondrial ubiquitin ligase activator of nfkb 1	GO:0008270, GO:0016881	K15688	KOG1571	XP_007050690	AT1G63900.1|PACid:19655208	Thecc1EG004460t1|PACid:27434447	Gorai.004G054800.1|PACid:26773905
c10816_g1_i2	peroxisomal -2-hydroxy-acid oxidase glo4-like	GO:0052852, GO:0052854, GO:0055114, GO:0052853, GO:0010181	K11517	KOG0538	XP_007024700	AT3G14130.1|PACid:19659812	Thecc1EG046841t1|PACid:27438111	Gorai.011G062400.1|PACid:26809899
c10817_g1_i2	Uncharacterized protein isoform 3				XP_007037459		Thecc1EG014128t3|PACid:27449698	Gorai.003G099300.2|PACid:26799276
c10818_g1_i1	gb: isoform 1		K10362,K03546	KOG0996	XP_007022015	AT3G14750.1|PACid:19664721	Thecc1EG032144t4|PACid:27444914	Gorai.002G046000.1|PACid:26792091
c10819_g1_i1	glucose-1-phosphate adenylyltransferase small subunit chloroplastic	GO:0005829, GO:0030931, GO:0009501, GO:0048573, GO:0019252, GO:0009570, GO:0008878, GO:0005978, GO:0048046, GO:0005985			KHG13572	AT5G48300.1|PACid:19666410	Thecc1EG002492t1|PACid:27436128	Gorai.001G224500.1|PACid:26824710
c1082_g1_i1	sh3 domain-containing protein	GO:0046872	K04679,K05721,K05723	KOG1843	KHG02856	AT3G43230.1|PACid:19663295	Thecc1EG037457t1|PACid:27430833	Gorai.009G038300.1|PACid:26767238
c10820_g1_i1	---NA---
c10821_g1_i1	uncharacterized loc101212092				XP_007042070	AT4G34630.1|PACid:19645350	Thecc1EG006814t1|PACid:27462543	Gorai.012G154600.1|PACid:26827215
c10822_g1_i1	molybdopterin synthase sulfur carrier subunit	GO:0018315, GO:0006777, GO:0009734	K03635	KOG3474	XP_007019912	AT4G10100.3|PACid:19646523	Thecc1EG036308t2|PACid:27459288	Gorai.010G205800.1|PACid:26760219
c10823_g1_i1	zinc finger c-x8-c-x5-c-x3-h type family isoform partial	GO:0005488			XP_007043337	AT3G21810.1|PACid:19663253	Thecc1EG007761t2|PACid:27464263	Gorai.005G209600.2|PACid:26806426
c10824_g1_i3	agenet domain-containing protein bromo-adjacent domain-containing isoform 2				XP_007046259	AT1G68580.2|PACid:19651558	Thecc1EG011826t1|PACid:27464667	Gorai.013G082000.1|PACid:26788154
c10825_g1_i1	ethylene-responsive transcription factor erf109-like		K09286		XP_007042425	AT4G34410.1|PACid:19647059	Thecc1EG007061t1|PACid:27464780	Gorai.008G025100.1|PACid:26813542
c10825_g2_i1	ethylene-responsive transcription factor erf109-like		K09286		XP_007042425	AT4G34410.1|PACid:19647059	Thecc1EG007061t1|PACid:27464780	Gorai.008G025100.1|PACid:26813542
c10826_g1_i1	---NA---
c10827_g1_i1	protein nynrin-like		K08029		XP_004295848		Thecc1EG012619t1|PACid:27448246	Gorai.007G249100.1|PACid:26779724
c10828_g1_i1	senescence-related gene 1	GO:0016491	K05277,K04124	KOG0143	XP_007013636	AT4G25300.1|PACid:19647366	Thecc1EG038224t1|PACid:27430955	Gorai.010G058700.1|PACid:26759667
c10829_g1_i1	pentatricopeptide repeat-containing protein mitochondrial-like		K15271,K15078,K03798		XP_007034201	AT4G14050.1|PACid:19645174	Thecc1EG020210t1|PACid:27454323	Gorai.005G026900.1|PACid:26803455
c10829_g2_i1	pentatricopeptide repeat-containing protein at2g20540-like		K15078,K15271,K03798		XP_007045928	AT3G16610.1|PACid:19660957	Thecc1EG011585t1|PACid:27460983	Gorai.005G144200.1|PACid:26805888
c1083_g1_i2	---NA---
c10830_g1_i2	atp binding microtubule motor family protein isoform 1	GO:0007018, GO:0005875, GO:0005524, GO:0003777, GO:0005874	K10393	KOG0246	XP_007013186	AT3G16060.1|PACid:19663646	Thecc1EG037890t1|PACid:27427360	Gorai.009G024600.3|PACid:26766433
c10831_g1_i1	transcription factor hbp-1b	GO:0003700, GO:0043565, GO:0006355, GO:0005667, GO:0045449			XP_002263159			Gorai.011G217200.2|PACid:26811433
c10832_g1_i1	cc-nbs-lrr resistance				KHG29360		Thecc1EG019335t2|PACid:27452657	Gorai.N019300.1|PACid:26785886
c10834_g1_i1	geranylgeranyl transferase type-2 subunit beta-like	GO:0018344, GO:0004663, GO:0005968, GO:0018346	K05956	KOG0366	XP_007010502	AT5G12210.1|PACid:19670350	Thecc1EG044377t1|PACid:27442835	Gorai.005G208400.11|PACid:26802649
c10835_g1_i3	upf0496 protein at4g34320-like				XP_007047030	AT2G18630.1|PACid:19640949	Thecc1EG000456t1|PACid:27433080	Gorai.003G017100.1|PACid:26797598
c10836_g1_i1	beta-galactosidase 9	GO:0030246, GO:0004565, GO:0006012, GO:0006027, GO:0006687, GO:0009341, GO:0046486	K12309,K01190,K12308	KOG0496	XP_007034274	AT2G32810.1|PACid:19643403	Thecc1EG020268t1|PACid:27454264	Gorai.011G155500.1|PACid:26808081
c10837_g1_i1	---NA---
c10838_g1_i1	isoflavone 2 -hydroxylase-like	GO:0020037, GO:0033773, GO:0005506, GO:0009055, GO:0055114, GO:0006118	K00517,K13083	KOG0156	XP_007018585	AT1G66540.2|PACid:19650630	Thecc1EG034768t1|PACid:27457401	Gorai.009G216500.1|PACid:26766110
c10839_g1_i1	udp-glucose 6-dehydrogenase family protein isoform 1	GO:0051287, GO:0003979, GO:0055114, GO:0005982, GO:0005985, GO:0009117	K00012	KOG2666	KDP31320	AT3G29360.2|PACid:19660214	Thecc1EG014167t2|PACid:27446862	Gorai.001G077900.1|PACid:26823529
c1084_g1_i1	s-adenosyl-l-methionine-dependent methyltransferases superfamily protein				XP_007051456	AT1G01180.1|PACid:19654493	Thecc1EG005062t1|PACid:27431689	Gorai.001G151400.1|PACid:26819428
c10840_g1_i1	v-type proton atpase subunit h	GO:0000221, GO:0046961, GO:0015991, GO:0006119	K02144	KOG2759	XP_007029672	AT3G42050.1|PACid:19661602	Thecc1EG025546t2|PACid:27420880	Gorai.003G056300.1|PACid:26800175
c10841_g1_i1	transcription factor gamyb	GO:0003677, GO:0003682, GO:0000785	K09422	KOG0048	KHG02965	AT3G11440.1|PACid:19659820	Thecc1EG044611t3|PACid:27443529	Gorai.009G301100.4|PACid:26765314
c10843_g1_i1	galactoside 2-alpha-l-fucosyltransferase-like	GO:0042546, GO:0016020, GO:0008107, GO:0001575, GO:0005975, GO:0009247	K13681		XP_007037417	AT2G03220.1|PACid:19642081	Thecc1EG014094t3|PACid:27450724	Gorai.001G072600.2|PACid:26819334
c10844_g1_i1	Uncharacterized protein TCM_034777				XP_007018591	AT2G23270.1|PACid:19639126	Thecc1EG034777t1|PACid:27459242	Gorai.010G023700.1|PACid:26757237
c10845_g1_i1	---NA---
c10846_g1_i1	zinc finger ccch domain-containing protein 55-like isoform x3	GO:0005488			XP_007037601	AT3G26850.2|PACid:19661685	Thecc1EG014295t2|PACid:27451063	Gorai.003G101900.1|PACid:26799537
c10847_g1_i1	---NA---
c10847_g2_i2	csc1-like protein erd4	GO:0005773, GO:0009941, GO:0005886	K01196	KOG1134	XP_007024953	AT1G30360.1|PACid:19650841	Thecc1EG029404t1|PACid:27440053	Gorai.009G152500.1|PACid:26764810
c10848_g1_i1	protein root hair defective 3 homolog 2-like				XP_007024865	AT3G13870.2|PACid:19659195	Thecc1EG029323t2|PACid:27438996	Gorai.011G050600.3|PACid:26808706
c10849_g1_i1	---NA---
c10849_g2_i1	mitochondrial-processing peptidase subunit	GO:0046872, GO:0004222, GO:0006508			XP_007012924	AT5G56730.1|PACid:19671141	Thecc1EG046923t1|PACid:27427122	Gorai.009G030000.2|PACid:26766509
c1085_g1_i1	---NA---
c10850_g1_i2	uncharacterized abhydrolase domain-containing protein ddb_g0269086				XP_007010891	AT5G58210.4|PACid:19668141	Thecc1EG044951t1|PACid:27442271	Gorai.005G135100.1|PACid:26806591
c10851_g1_i1	senescence-associated carboxylesterase 101-like isoform x1			KOG4569	XP_007031367	AT5G14930.2|PACid:19667490	Thecc1EG016815t1|PACid:27453938	Gorai.001G259500.1|PACid:26824546
c10852_g1_i1	50s ribosomal protein l3- chloroplastic	GO:0030529	K02906	KOG3141	XP_007035989	AT3G17465.1|PACid:19660694	Thecc1EG021496t2|PACid:27451851	Gorai.005G072600.3|PACid:26805476
c10853_g1_i1	mixed-lineage leukemia	GO:0016740	K11422,K09187,K09186,K09188	KOG1080,KOG0954,KOG0955	XP_007011783	AT2G31650.1|PACid:19641519	Thecc1EG036949t3|PACid:27430445	Gorai.001G035300.1|PACid:26824155
c10854_g1_i1	---NA---
c10855_g1_i1	chitin elicitor receptor kinase 1-like isoform x1	GO:0004715, GO:0006468, GO:0005524, GO:0016998, GO:0004674, GO:0009069	K13429,K04733,K13430	KOG1187	KHG09632	AT3G21630.1|PACid:19663655	Thecc1EG002137t1|PACid:27434941	Gorai.007G171300.2|PACid:26783717
c10856_g1_i1	pyrophosphate--fructose 6-phosphate 1-phosphotransferase subunit alpha	GO:0009749, GO:0009744, GO:0009750, GO:0005945, GO:0003872, GO:0047334, GO:0005524, GO:0006096, GO:0016310, GO:0015979, GO:0006000, GO:0006012, GO:0006013, GO:0006094, GO:0006098	K00895	KOG2440	XP_007018640	AT1G76550.1|PACid:19657831	Thecc1EG034805t1|PACid:27457763	Gorai.005G115600.2|PACid:26803487
c10857_g1_i1	er lumen protein retaining receptor-like	GO:0005789, GO:0046923, GO:0006621, GO:0016192, GO:0016021, GO:0015031	K10949	KOG3106	XP_007034348	AT3G25040.1|PACid:19659855	Thecc1EG020311t1|PACid:27452779	Gorai.005G032300.1|PACid:26803895
c10858_g1_i2	probable glucan endo- -beta-glucosidase a6-like	GO:0005975, GO:0004553	K14489		XP_007049651	AT3G07320.1|PACid:19660921	Thecc1EG002746t1|PACid:27434228	Gorai.N004800.1|PACid:26777912
c10859_g1_i3	polynucleotide adenylyltransferase family	GO:0016779	K00970	KOG2159	XP_007046524	AT2G17580.1|PACid:19640172	Thecc1EG000078t1|PACid:27437281	Gorai.001G198500.1|PACid:26824568
c1086_g1_i1	protein root primordium defective 1				XP_007034099	AT5G62990.1|PACid:19666773	Thecc1EG020136t1|PACid:27453096	Gorai.005G020900.1|PACid:26801373
c10860_g1_i1	zinc transporter 8-like	GO:0071577, GO:0032440, GO:0016021, GO:0005385, GO:0055114	K14709	KOG1558	XP_007049130	AT1G05300.1|PACid:19657649	Thecc1EG002136t1|PACid:27437462	Gorai.007G173100.1|PACid:26781912
c10861_g1_i1	pentatricopeptide repeat-containing protein at3g29230	GO:0005739	K15078,K15271,K03798,K15336		XP_007032637	AT3G29230.1|PACid:19660135	Thecc1EG047039t1|PACid:27454688	Gorai.012G051200.1|PACid:26827474
c10862_g1_i1	integral membrane yip1 family protein	GO:0016020, GO:0016192		KOG3114	XP_007030858	AT5G27490.1|PACid:19668866	Thecc1EG026570t1|PACid:27424549	Gorai.013G204700.1|PACid:26791464
c10862_g2_i1	integral membrane yip1 family protein	GO:0016020, GO:0016192	K00688	KOG3114	XP_007030858	AT5G27490.1|PACid:19668866	Thecc1EG026570t1|PACid:27424549	Gorai.013G204700.4|PACid:26791466
c10863_g1_i3	rna-binding region rnp-1 (rna recognition motif) isoform 1	GO:0097159, GO:1901363			XP_007032491	AT3G01210.1|PACid:19662330	Thecc1EG018475t3|PACid:27454513	Gorai.006G021900.1|PACid:26829460
c10864_g1_i1	dynein light chain cytoplasmic	GO:0005875, GO:0007017	K10418	KOG3430	XP_007045236	AT1G23220.1|PACid:19654987	Thecc1EG011012t1|PACid:27460598	Gorai.002G174400.1|PACid:26793779
c10865_g1_i1	pentatricopeptide repeat-containing protein at4g38150-like	GO:0008137, GO:0006120, GO:0006744, GO:0006814, GO:0015992	K03457,K15336		XP_007020252	AT5G03560.2|PACid:19665288	Thecc1EG036673t1|PACid:27456706	Gorai.006G131500.1|PACid:26830696
c10866_g1_i1	tetratricopeptide repeat-like superfamily protein				XP_007016147	AT2G29670.1|PACid:19641976	Thecc1EG041650t1|PACid:27430595	Gorai.003G123600.2|PACid:26798613
c10867_g1_i1	probable nucleoredoxin 2	GO:0046872, GO:0035556	K08766	KOG2501	XP_007017890	AT1G60420.1|PACid:19656960	Thecc1EG034285t1|PACid:27458242	Gorai.002G121200.4|PACid:26795401
c10868_g1_i1	leucine-rich repeat-containing protein isoform 2				XP_007044940	AT1G24460.2|PACid:19651822	Thecc1EG010691t3|PACid:27462058	Gorai.005G173600.1|PACid:26802377
c10868_g2_i1	leucine-rich repeat-containing protein isoform 2		K03546,K11675,K15152,K03529,K01421,K04648,K10352,K06675,K09291,K10357,K10421,K11498		XP_007044940	AT1G24460.1|PACid:19651821	Thecc1EG010691t3|PACid:27462058	Gorai.005G173600.4|PACid:26802381
c10869_g1_i1	hydroxyproline-rich glycoprotein family protein	GO:0005737			XP_007031960	AT2G33490.1|PACid:19642967	Thecc1EG017288t1|PACid:27453042	Gorai.011G087500.2|PACid:26809246
c10869_g2_i1	hydroxyproline-rich glycoprotein family protein	GO:0005737, GO:0005886			XP_007031960	AT2G33490.1|PACid:19642967	Thecc1EG017288t1|PACid:27453042	Gorai.012G083500.1|PACid:26825464
c10869_g3_i1	hydroxyproline-rich glycoprotein family protein				XP_007031960	AT2G33490.1|PACid:19642967	Thecc1EG017288t1|PACid:27453042	Gorai.011G087500.2|PACid:26809246
c1087_g1_i1	nucleolar protein 58-like				XP_007035543	AT5G18540.1|PACid:19669501	Thecc1EG046784t1|PACid:27453234	Gorai.005G059100.1|PACid:26803218
c10870_g1_i1	peptidyl-prolyl cis-trans isomerase	GO:0006457, GO:0046686, GO:0005886, GO:0000413, GO:0048046, GO:0003755	K01802,K09565,K03767	KOG0546	ACF48822	AT2G16600.1|PACid:19642172	Thecc1EG006687t1|PACid:27462324	Gorai.008G034100.1|PACid:26815850
c10870_g2_i1	atp-dependent dna helicase pcra				XP_007013889	AT4G30780.1|PACid:19646758	Thecc1EG038435t1|PACid:27430627	Gorai.004G106800.1|PACid:26776375
c10872_g1_i1	malate dehydrogenase family protein	GO:0005507, GO:0005618, GO:0030060, GO:0005739, GO:0009651, GO:0042742, GO:0009409, GO:0006108, GO:0044262, GO:0009507, GO:0046686, GO:0016020, GO:0048046, GO:0006090, GO:0019643, GO:0046487	K00026	KOG1494	CDP18386	AT1G53240.1|PACid:19654695	Thecc1EG031715t1|PACid:27444185	Gorai.009G372600.1|PACid:26767429
c10872_g2_i1	malate dehydrogenase family protein	GO:0005507, GO:0005618, GO:0030060, GO:0005739, GO:0009651, GO:0042742, GO:0009409, GO:0006108, GO:0044262, GO:0009507, GO:0046686, GO:0016020, GO:0048046, GO:0006090, GO:0019643, GO:0046487	K00026	KOG1494	XP_007021667	AT1G53240.1|PACid:19654695	Thecc1EG031715t1|PACid:27444185	Gorai.009G372600.1|PACid:26767429
c10873_g1_i1	phospholipid:diacylglycerol acyltransferase 1-like	GO:0006629, GO:0008374, GO:0046027, GO:0042967	K00679	KOG2369	XP_007012701	AT5G13640.1|PACid:19671151	Thecc1EG037574t1|PACid:27430040	Gorai.010G086400.3|PACid:26760129
c10874_g1_i1	Uncharacterized protein TCM_016889				XP_007031479	AT3G27880.1|PACid:19662300	Thecc1EG016889t1|PACid:27452897	Gorai.011G095800.1|PACid:26807841
c10875_g1_i1	mediator of rna polymerase ii transcription subunit 14		K15156	KOG1875	XP_007030570	AT3G04740.1|PACid:19664703	Thecc1EG026345t1|PACid:27424073	Gorai.013G240700.17|PACid:26786458
c10876_g1_i1	autophagy isoform 1	GO:0006914			KHG30100	AT3G19190.1|PACid:19664710	Thecc1EG007042t2|PACid:27462886	Gorai.005G238500.1|PACid:26802184
c10877_g1_i1	xyloglucan galactosyltransferase katamari1-like	GO:0030173, GO:0010256, GO:0009863, GO:0009826, GO:0009969, GO:0016757, GO:0042353		KOG1021	XP_007050152	AT2G20370.1|PACid:19642845	Thecc1EG003898t1|PACid:27433114	Gorai.007G150100.1|PACid:26783997
c10878_g1_i1	hypothetical protein F383_23083				KHG01710	AT2G03420.1|PACid:19642406	Thecc1EG011600t1|PACid:27459808	Gorai.009G326100.2|PACid:26769691
c10879_g1_i1	receptor serine threonine		K13416,K13418,K04733,K13417,K00924	KOG1187	XP_007044263	AT4G18250.1|PACid:19646810	Thecc1EG009581t1|PACid:27463574	Gorai.013G013500.1|PACid:26787089
c1088_g1_i1	pyridoxal phosphate-dependent transferases superfamily protein	GO:0008152, GO:0030170, GO:0003824			XP_007044009	AT5G51920.1|PACid:19672318	Thecc1EG008813t1|PACid:27464332	Gorai.005G166900.3|PACid:26801955
c10880_g1_i1	prenylyltransferase superfamily isoform 1		K14137		XP_007030403	AT1G10095.1|PACid:19655085	Thecc1EG026184t1|PACid:27422982	Gorai.004G249200.2|PACid:26773718
c10881_g1_i2	protein chloroplast import apparatus 2		K12128,K12130,K12135,K12129,K12127	KOG1601	XP_007016977	AT1G07050.1|PACid:19655236	Thecc1EG042213t2|PACid:27431068	Gorai.009G113000.1|PACid:26768733
c10882_g1_i1	---NA---
c10883_g1_i1	PREDICTED: uncharacterized protein LOC104223337	GO:0003964, GO:0006278, GO:0003723, GO:0004190, GO:0006508, GO:0005634, GO:0008270, GO:0015074			XP_009773064	ATMG00860.1|PACid:19643681	Thecc1EG012877t1|PACid:27450525
c10884_g1_i2	ubiquitin-fold modifier 1				XP_010091350	AT1G77710.1|PACid:19649131	Thecc1EG035051t1|PACid:27459440	Gorai.005G091100.1|PACid:26803422
c10885_g1_i1	wd40 yvtn repeat-like-containing isoform 1		K11797,K11798	KOG0644	XP_007035765	AT5G49430.1|PACid:19666223	Thecc1EG021341t3|PACid:27453171	Gorai.006G079300.5|PACid:26830570
c10885_g2_i1	bromodomain and wd repeat-containing protein 3-like		K11797,K11798	KOG0644	XP_007051094	AT2G47410.1|PACid:19639917	Thecc1EG004804t1|PACid:27435577	Gorai.001G144100.1|PACid:26819585
c10886_g1_i2	Uncharacterized protein TCM_001308				XP_007048202		Thecc1EG001308t1|PACid:27436401	Gorai.003G049200.1|PACid:26797854
c10887_g1_i1	adenylyl-sulfate kinase 3	GO:0070814, GO:0016310, GO:0005524, GO:0032440, GO:0009507, GO:0005829, GO:0048232, GO:0000103, GO:0004020, GO:0055114, GO:0006144	K00860	KOG0635	XP_007030728	AT3G03900.1|PACid:19664913	Thecc1EG026470t1|PACid:27422224	Gorai.013G203300.1|PACid:26786348
c10888_g1_i1	sodium:hydrogen antiporter 1 isoform 1	GO:0055085, GO:0016021			XP_007042515	AT3G19490.1|PACid:19659707	Thecc1EG007130t1|PACid:27459657	Gorai.005G235300.2|PACid:26805996
c10889_g1_i2	Uncharacterized protein isoform 1				XP_007013441		Thecc1EG038075t1|PACid:27430858	Gorai.010G064000.1|PACid:26760673
c1089_g1_i2	---NA---
c10890_g1_i1	trna wybutosine-synthesizing protein 2 3 4-like		K15450,K10317,K14966,K01090	KOG0379,KOG1228	XP_007026072	AT4G04670.1|PACid:19646918	Thecc1EG030223t1|PACid:27440935	Gorai.009G178500.1|PACid:26767989
c10891_g1_i1	arginase mitochondrial	GO:0004053, GO:0046872, GO:0006527, GO:0006560	K01476,K01480	KOG2964	KHG24760	AT4G08900.1|PACid:19646298	Thecc1EG036209t2|PACid:27457041	Gorai.009G265900.1|PACid:26771335
c10892_g1_i2	alba dna rna-binding protein	GO:0003676, GO:0005634, GO:0005886			XP_007013844	AT2G34160.1|PACid:19638925	Thecc1EG038396t1|PACid:27427522	Gorai.013G105600.1|PACid:26791461
c10893_g1_i1	probable receptor-like protein kinase at1g49730-like	GO:0006468, GO:0005524, GO:0004674, GO:0009069	K00924,K05658,K13430,K04733,K13418,K13429	KOG1187	XP_007042447	AT3G19300.1|PACid:19660050	Thecc1EG007079t1|PACid:27461145	Gorai.008G024300.1|PACid:26816042
c10894_g1_i1	protein rdm1	GO:0006306			KHG30315	AT3G22680.1|PACid:19662175	Thecc1EG020673t1|PACid:27454535	Gorai.011G165600.1|PACid:26809772
c10895_g1_i1	cas1 domain-containing protein 1-like	GO:0005794, GO:0009834, GO:0009507, GO:0016413, GO:0042967		KOG1699	XP_007025162	AT1G29890.1|PACid:19649294	Thecc1EG029542t3|PACid:27438884	Gorai.009G157200.3|PACid:26768029
c10896_g1_i1	protein cypro4-like			KOG2395	XP_007017244	AT4G33400.1|PACid:19645479	Thecc1EG033842t1|PACid:27457197	Gorai.010G019700.1|PACid:26756706
c10897_g1_i1	phosphatase isoform 2	GO:0005737, GO:0046872, GO:0004721, GO:0006470, GO:0005634	K04460	KOG0376	XP_007048808	AT2G42810.1|PACid:19643184	Thecc1EG001824t4|PACid:27432909	Gorai.001G079700.5|PACid:26820752
c10898_g1_i1	hydroxyproline-rich glycoprotein family isoform 2				KHF97339	AT2G39050.1|PACid:19638701	Thecc1EG026029t4|PACid:27421817	Gorai.013G118100.2|PACid:26790229
c10899_g1_i1	chloroplast-targeted copper	GO:0030001, GO:0046872		KOG1603	XP_007030901	AT3G06130.2|PACid:19658499	Thecc1EG026590t1|PACid:27421893	Gorai.004G242600.1|PACid:26773653
c109_g1_i1	retinoblastoma-related protein	GO:0051726, GO:0005634, GO:0006355	K04681,K06618	KOG1010	KHG00279	AT3G12280.2|PACid:19663429	Thecc1EG044781t1|PACid:27443864	Gorai.012G019100.1|PACid:26827054
c1090_g1_i1	kda class iv heat shock	GO:0006950	K13993	KOG0710	XP_007023156	AT4G10250.1|PACid:19647936	Thecc1EG027146t1|PACid:27439722	Gorai.005G043700.1|PACid:26803688
c10900_g1_i1	---NA---
c10901_g1_i1	cysteine-rich rlk		K04733,K13430,K00924,K13415,K13416	KOG1187	XP_007025940	AT4G23190.1|PACid:19644143	Thecc1EG030104t1|PACid:27439591	Gorai.010G221300.1|PACid:26757866
c10902_g1_i1	transcriptional corepressor seuss-like	GO:0009790, GO:0003677, GO:0009909, GO:0046982, GO:0048481			XP_007019359	AT1G43850.2|PACid:19655992	Thecc1EG035392t2|PACid:27458598	Gorai.013G106300.2|PACid:26791028
c10903_g1_i1	camp-regulated phosphoprotein 19-related protein isoform 1	GO:0005739, GO:0005634, GO:0005886			XP_007042994	AT5G64130.1|PACid:19666138	Thecc1EG007505t1|PACid:27460111	Gorai.008G015200.3|PACid:26815285
c10904_g1_i2	multifunctional methyltransferase subunit trm112-like protein at1g22270	GO:0035265, GO:0051726, GO:0042127	K15448	KOG1088	XP_007018777	AT1G22270.1|PACid:19653403	Thecc1EG034904t1|PACid:27459265	Gorai.010G040200.1|PACid:26757508
c10905_g1_i1	penicillin-binding protein	GO:0003824	K05366,K05365		XP_006472740		Thecc1EG035064t1|PACid:27457389	Gorai.010G048500.2|PACid:26758955
c10906_g1_i1	trna pseudouridine synthase b	GO:0008565, GO:0005982, GO:0010075, GO:0009706, GO:0005515, GO:0009664, GO:0045037, GO:0000272, GO:0005634			XP_007026599	AT5G01590.1|PACid:19669046	Thecc1EG021612t1|PACid:27421798	Gorai.012G118300.1|PACid:26826325
c10907_g1_i1	pentatricopeptide repeat-containing protein chloroplastic	GO:0010103, GO:0006399, GO:0045036, GO:0035304, GO:0010207, GO:0009902, GO:0009507, GO:0009508, GO:0009965, GO:0030154, GO:0045893, GO:0042793, GO:0006364, GO:0010027	K15336,K15271,K15078,K03798,K03457,K00799,K01047	KOG4422	XP_007036054	AT1G74850.1|PACid:19655730	Thecc1EG011951t1|PACid:27448164	Gorai.008G298300.1|PACid:26818865
c10907_g2_i1	pentatricopeptide repeat-containing protein chloroplastic				XP_007036054	AT1G74850.1|PACid:19655730	Thecc1EG011951t1|PACid:27448164	Gorai.008G298300.1|PACid:26818865
c10908_g1_i1	plant f18b13-26 protein				XP_007013387	AT5G20100.1|PACid:19667871	Thecc1EG038043t1|PACid:27427481	Gorai.009G018700.1|PACid:26771289
c10909_g1_i1	sister-chromatid cohesion protein 3	GO:0016874, GO:0003677, GO:0008152	K06671	KOG2011	XP_007050749	AT2G47980.1|PACid:19639569	Thecc1EG004506t1|PACid:27435040	Gorai.007G132500.4|PACid:26783024
c1091_g1_i1	nucleotide-diphospho-sugar transferase family				XP_007044797	AT1G70630.1|PACid:19653951	Thecc1EG010515t1|PACid:27460410	Gorai.005G178600.1|PACid:26803354
c10910_g1_i1	pre-mrna-processing protein 40c				KHG18458	AT3G19840.1|PACid:19659379	Thecc1EG011085t1|PACid:27462593	Gorai.002G167700.3|PACid:26794064
c10910_g1_i3	pre-mrna-processing protein 40c		K12824,K12821	KOG0155	KHG18458	AT3G19840.1|PACid:19659379	Thecc1EG011085t1|PACid:27462593	Gorai.002G167700.3|PACid:26794064
c10910_g2_i1	pre-mrna-processing protein 40c		K12824	KOG0155	XP_007045322	AT3G19840.1|PACid:19659379	Thecc1EG011085t1|PACid:27462593	Gorai.002G167700.4|PACid:26794065
c10911_g1_i1	ubiquitin-fold modifier-conjugating enzyme 1		K12165	KOG3357	XP_007018345	AT1G27530.1|PACid:19657248	Thecc1EG034585t1|PACid:27457871	Gorai.009G278400.1|PACid:26764319
c10912_g1_i1	presenilin-like protein at2g29900	GO:0016021, GO:0004190	K04505	KOG2736	XP_007037576	AT2G29900.1|PACid:19638424	Thecc1EG014267t1|PACid:27449861	Gorai.001G077100.1|PACid:26821327
c10913_g1_i1	ferric reduction oxidase 2	GO:0055114, GO:0016174, GO:0016021		KOG0039	XP_007051741	AT1G01580.1|PACid:19649618	Thecc1EG005288t1|PACid:27437277	Gorai.007G101800.2|PACid:26784233
c10914_g1_i1	cyclin-u4-1-like	GO:0016301, GO:0000079, GO:0019901	K06654	KOG1674	XP_007052360	AT2G44740.1|PACid:19641142	Thecc1EG005750t1|PACid:27433387	Gorai.004G167000.1|PACid:26777663
c10915_g1_i1	auxin response factor 5	GO:0006355, GO:0003677, GO:0046983, GO:0009734, GO:0005634	K14486		XP_007017751	AT1G19850.1|PACid:19656083	Thecc1EG034194t1|PACid:27459245	Gorai.002G124400.1|PACid:26796184
c10916_g1_i1	40s ribosomal protein s24-1	GO:0005840, GO:0003735, GO:0006412, GO:0000166, GO:0042254	K02974	KOG3424	XP_007034754	AT5G28060.1|PACid:19672541	Thecc1EG020621t1|PACid:27454614	Gorai.006G238800.1|PACid:26831286
c10917_g1_i1	lyr motif-containing protein 4			KOG3801	XP_007037492	AT5G61220.1|PACid:19670737	Thecc1EG014157t1|PACid:27447760	Gorai.008G196600.1|PACid:26818457
c10918_g1_i2	snf1-related protein kinase regulatory subunit gamma-1	GO:0016301, GO:0009505, GO:0016310	K07200,K00088	KOG1764	XP_007037968	AT3G48530.1|PACid:19661870	Thecc1EG014630t1|PACid:27447275	Gorai.007G042700.1|PACid:26781213
c10919_g1_i1	vacuolar sorting receptor isoform 1	GO:0009940, GO:0006896, GO:0005886, GO:0005509, GO:0017119			XP_007033523	AT3G52850.1|PACid:19661335	Thecc1EG019694t3|PACid:27452232	Gorai.005G122400.3|PACid:26804089
c1092_g1_i1	protein abil1	GO:0010090, GO:0031209, GO:0005515, GO:0045010			XP_007051671	AT2G46225.3|PACid:19638125	Thecc1EG005231t1|PACid:27433594	Gorai.004G154100.1|PACid:26777717
c10920_g1_i1	dolichyl-diphosphooligosaccharide--protein glycosyltransferase subunit 2	GO:0018279, GO:0008250, GO:0004579	K12667	KOG2447	XP_007050256	AT4G21150.3|PACid:19648346	Thecc1EG003993t2|PACid:27435683	Gorai.007G147600.1|PACid:26782297
c10921_g1_i1	---NA---
c10922_g1_i1	---NA---
c10923_g1_i2	calmodulin binding				XP_007014678	AT3G13600.1|PACid:19659092	Thecc1EG040035t1|PACid:27426899	Gorai.010G126100.1|PACid:26760669
c10924_g1_i4	probable 3-hydroxyisobutyrate mitochondrial	GO:0051287, GO:0008442, GO:0006098, GO:0004616, GO:0006550, GO:0006552, GO:0006574, GO:0019521	K00020	KOG0409	XP_007022920	AT4G20930.1|PACid:19646072	Thecc1EG026938t1|PACid:27440527	Gorai.005G119700.6|PACid:26804358
c10925_g1_i1	tetratricopeptide repeat -like superfamily protein				XP_007014231		Thecc1EG039151t1|PACid:27427447	Gorai.009G004300.1|PACid:26770544
c10926_g1_i2	ribosomal protein l27 family protein isoform 1		K02899	KOG4600	KHG04089	AT5G15220.1|PACid:19667357	Thecc1EG034043t2|PACid:27458731	Gorai.002G127800.2|PACid:26795479
c10927_g1_i1	alpha -glycosyltransferase family isoform 2			KOG1928	XP_007024944	AT4G19900.1|PACid:19648698	Thecc1EG029397t2|PACid:27439787	Gorai.009G152200.1|PACid:26770279
c10928_g1_i2	endoplasmic reticulum metallopeptidase 1	GO:0008233, GO:0003735, GO:0015934, GO:0006508, GO:0006412, GO:0042254	K01423,K03360,K01301	KOG2194	XP_007044052	AT1G67420.1|PACid:19656685	Thecc1EG008864t1|PACid:27464710	Gorai.009G332800.2|PACid:26769213
c10929_g1_i1	tmv resistance n		K06685		KHG16365	AT1G72840.1|PACid:19651198	Thecc1EG027133t1|PACid:27438617	Gorai.007G321700.1|PACid:26783781
c1093_g1_i1	mate efflux family protein 5	GO:0006855, GO:0016020, GO:0015297, GO:0015238	K03327	KOG1347	XP_007018359	AT1G58340.1|PACid:19651863	Thecc1EG034596t1|PACid:27458829	Gorai.009G225600.1|PACid:26764256
c10930_g1_i2	dna-directed rna polymerase ii subunit rpb2	GO:0046872, GO:0003899, GO:0006351, GO:0003677, GO:0032549, GO:0005730, GO:0006144, GO:0006206	K03010	KOG0214	KHG27061	AT4G21710.1|PACid:19648510	Thecc1EG029879t1|PACid:27440442	Gorai.010G255400.1|PACid:26756272
c10931_g1_i1	translin-associated protein x	GO:0043565, GO:0009507			KHG00040	AT2G03780.1|PACid:19639142	Thecc1EG011446t1|PACid:27464623	Gorai.005G147500.1|PACid:26803050
c10932_g1_i1	probable lrr receptor-like serine threonine-protein kinase at4g29180		K04733,K00924,K13415,K13430	KOG1187	XP_007012947	AT4G29180.1|PACid:19643767	Thecc1EG037727t2|PACid:27428565	Gorai.010G080000.1|PACid:26758550
c10933_g1_i1	---NA---
c10934_g1_i1	very-long-chain -3-hydroxyacyl-		K10703	KOG3187	KHG14165	AT5G59770.1|PACid:19666621	Thecc1EG041905t2|PACid:27429420	Gorai.003G136500.5|PACid:26800406
c10935_g1_i2	wd repeat-containing protein 89 homolog	GO:0000398, GO:0001510, GO:0051604, GO:0005634, GO:0080008, GO:0000166		KOG1188	XP_007050892	AT2G47790.1|PACid:19638262	Thecc1EG004633t1|PACid:27433625	Gorai.008G146100.3|PACid:26813512
c10936_g1_i1	---NA---
c10937_g1_i3	alpha beta-hydrolases superfamily protein isoform 1	GO:0016787			XP_007036455	AT1G73920.1|PACid:19656655	Thecc1EG012274t1|PACid:27451071	Gorai.007G007100.1|PACid:26782629
c10938_g1_i2	protein far1-related sequence 5-like isoform x2				KHG03960	AT4G12850.1|PACid:19645518	Thecc1EG002653t2|PACid:27432071	Gorai.001G227800.1|PACid:26820651
c10939_g1_i1	---NA---
c1094_g1_i1	---NA---
c10940_g1_i1	electron disulfide oxidoreductases	GO:0050794, GO:0044763	K03676	KOG1752	XP_007018891	AT4G08550.1|PACid:19648288	Thecc1EG034987t1|PACid:27456898	Gorai.009G241100.2|PACid:26763413
c10941_g1_i1	ap2 b3-like transcriptional factor family				XP_007047116	AT1G49480.1|PACid:19652345	Thecc1EG000519t1|PACid:27432642	Gorai.008G071300.1|PACid:26815098
c10942_g1_i1	---NA---
c10943_g1_i2	12-oxophytodienoate reductase 2-like	GO:0016491, GO:0055114, GO:0010181	K05894,K10680	KOG0134	XP_007018069	AT1G76690.1|PACid:19655183	Thecc1EG034407t1|PACid:27458532	Gorai.002G115000.1|PACid:26791669
c10944_g1_i1	alcohol dehydrogenase-like 4	GO:0008270, GO:0055114, GO:0051903	K00001	KOG0022	XP_007039362	AT1G64710.1|PACid:19652779	Thecc1EG015619t1|PACid:27451126	Gorai.004G129000.2|PACid:26776997
c10945_g1_i2	gcn5-related n-acetyltransferase family protein				XP_007028605	AT3G08550.1|PACid:19660757	Thecc1EG024494t1|PACid:27424443	Gorai.007G355500.1|PACid:26782785
c10946_g1_i2	12-oxophytodienoate reductase 11		K05894,K10680	KOG0134	XP_007041179	AT1G76680.1|PACid:19653175	Thecc1EG006136t1|PACid:27464611	Gorai.002G115000.1|PACid:26791669
c10947_g1_i1	ring u-box superfamily protein isoform 4				KHG02513	AT3G19895.1|PACid:19664774	Thecc1EG011078t4|PACid:27460858	Gorai.002G167300.5|PACid:26796512
c10947_g2_i1	ring u-box superfamily protein isoform 1				XP_007045305	AT3G19895.1|PACid:19664774	Thecc1EG011078t1|PACid:27460854	Gorai.002G167300.1|PACid:26796509
c10948_g1_i2	gtpase obg	GO:0006184, GO:0000287, GO:0003924, GO:0005525	K03979	KOG1489	KHG28302	AT5G18570.1|PACid:19668674	Thecc1EG034131t1|PACid:27458098	Gorai.009G271500.1|PACid:26766223
c10949_g1_i1	serine carboxypeptidase-like 29	GO:0004185, GO:0006508	K13289,K08249	KOG1282	XP_007013884	AT4G30810.1|PACid:19648586	Thecc1EG038427t1|PACid:27426296	Gorai.012G098600.1|PACid:26825638
c1095_g1_i1	btb poz domain-containing protein at5g41330-like	GO:0051260		KOG2714	XP_007040282	AT5G41330.1|PACid:19668977	Thecc1EG016284t1|PACid:27449544	Gorai.008G247800.1|PACid:26812592
c10951_g1_i1	---NA---
c10952_g1_i1	histone deacetylase complex subunit sap30l				XP_007040289	AT1G19330.3|PACid:19654289	Thecc1EG016291t3|PACid:27450206	Gorai.003G157100.3|PACid:26799412
c10953_g1_i1	dimethylglycine mitochondrial	GO:0006546, GO:0016226, GO:0004047, GO:0009507, GO:0005739, GO:0006563, GO:0006566	K06980,K00605	KOG2770	XP_007042607	AT1G60990.3|PACid:19655985	Thecc1EG007204t1|PACid:27460185	Gorai.005G242400.1|PACid:26804711
c10954_g1_i1	trafficking protein particle complex subunit 10-like			KOG1931	XP_007021309	AT5G54440.1|PACid:19671589	Thecc1EG031351t2|PACid:27444198	Gorai.002G074000.1|PACid:26794795
c10955_g1_i1	---NA---
c10956_g1_i3	abc transporter family protein	GO:0015412, GO:0006200, GO:0005524, GO:0005886, GO:0015689	K05681,K05679,K05680	KOG0061	XP_007028065	AT5G06530.2|PACid:19672866	Thecc1EG023144t2|PACid:27425250	Gorai.006G147000.2|PACid:26831690
c10957_g1_i1	atp-dependent helicase brm	GO:0003676, GO:0016818	K11647	KOG0386	XP_007051767	AT2G46020.2|PACid:19640605	Thecc1EG005306t1|PACid:27434847	Gorai.001G168700.1|PACid:26823781
c10958_g1_i1	lectin-domain containing receptor kinase -like	GO:0016310, GO:0004672, GO:0000166			XP_007026607	AT3G08870.1|PACid:19659888	Thecc1EG021621t1|PACid:27422220	Gorai.006G184300.1|PACid:26834137
c10959_g1_i5	alpha-n-acetylglucosaminidase family protein	GO:0005773	K01205	KOG2233	XP_007052479	AT5G13690.1|PACid:19673212	Thecc1EG005845t2|PACid:27434776	Gorai.004G170700.4|PACid:26777287
c10960_g1_i1	kinase superfamily protein				XP_007018056		Thecc1EG034395t1|PACid:27456971	Gorai.005G114200.1|PACid:26805677
c10961_g1_i1	antigenic heat-stable 120 kda protein				XP_007031143	AT1G56420.1|PACid:19655451	Thecc1EG026758t1|PACid:27424862	Gorai.007G306000.1|PACid:26785326
c10961_g2_i1	antigenic heat-stable 120 kda protein				XP_007031143	AT1G56420.1|PACid:19655451	Thecc1EG026758t1|PACid:27424862	Gorai.007G306000.1|PACid:26785326
c10962_g1_i1	fact complex subunit spt16	GO:0005730, GO:0035101, GO:0005719, GO:0009987, GO:0010228	K01262,K01271	KOG1189	XP_007031233	AT4G10710.1|PACid:19644850	Thecc1EG026818t2|PACid:27423135	Gorai.013G209300.1|PACid:26790147
c10963_g1_i1	---NA---
c10964_g1_i1	mediator of rna polymerase ii transcription subunit 12	GO:0006357, GO:0001104, GO:0016592			XP_007051802	AT4G00450.1|PACid:19648804	Thecc1EG005328t3|PACid:27435969	Gorai.007G099500.2|PACid:26785623
c10965_g1_i1	brisc and brca1-a complex member 1				KHG16710	AT4G32960.1|PACid:19647045	Thecc1EG037260t1|PACid:27429975	Gorai.009G046500.1|PACid:26771478
c10966_g1_i1	dynamin- isoform 2	GO:0005543, GO:0006184, GO:0003924, GO:0005525		KOG0446	KHG10746	AT1G59610.1|PACid:19657291	Thecc1EG026898t4|PACid:27437629	Gorai.011G003900.3|PACid:26808958
c10967_g1_i1	---NA---
c10969_g1_i1	ubp1-associated proteins 1c		K15263	KOG2186	XP_007012731	AT2G19385.1|PACid:19639583	Thecc1EG037591t1|PACid:27429665	Gorai.001G013900.1|PACid:26820713
c1097_g1_i1	---NA---
c10970_g1_i1	---NA---
c10971_g1_i1	disease resistance rph8a-like protein				XP_007020878		Thecc1EG030919t1|PACid:27446482	Gorai.002G046700.3|PACid:26793052
c10972_g1_i1	receptor protein	GO:0009987, GO:0004672, GO:0016020	K00924,K13420,K08286,K13428,K13416,K13415,K13418	KOG0618	XP_007045490	AT1G66150.1|PACid:19649912	Thecc1EG011255t1|PACid:27460559	Gorai.008G170100.1|PACid:26812751
c10973_g1_i1	protein starmaker-like		K13172	KOG1869	XP_007010619	AT3G49601.1|PACid:19659949	Thecc1EG044534t3|PACid:27443356	Gorai.010G210300.3|PACid:26760744
c10974_g1_i1	glutaredoxin family protein isoform 1	GO:0045454, GO:0009055, GO:0015035, GO:0006118	K03676,K00384	KOG1752	XP_007050085	AT4G28730.1|PACid:19648255	Thecc1EG003777t2|PACid:27433834	Gorai.001G236100.2|PACid:26820444
c10975_g1_i4	thioredoxin-like protein yls8	GO:0005681, GO:0003676, GO:0007067, GO:0005737			KDP39006	AT5G08290.1|PACid:19668422	Thecc1EG007721t2|PACid:27460623	Gorai.012G134400.1|PACid:26828429
c10976_g1_i1	---NA---
c10977_g1_i1	---NA---
c10978_g1_i2	glutathione s-transferase family protein isoform 1		K00799	KOG0406	XP_007009641	AT3G55040.1|PACid:19661072	Thecc1EG043031t1|PACid:27443676	Gorai.013G024200.2|PACid:26790590
c10979_g1_i1	---NA---
c1098_g1_i1	---NA---
c10980_g1_i2	nodulin 21 -like transporter family isoform 1	GO:0016020			XP_007031402	AT5G40240.2|PACid:19666112	Thecc1EG016840t1|PACid:27452803	Gorai.011G150000.2|PACid:26808617
c10981_g1_i1	u-box domain-containing protein 43-like	GO:0004842, GO:0000151, GO:0016567		KOG4224	XP_007034928	AT1G68940.1|PACid:19652486	Thecc1EG020756t3|PACid:27454836	Gorai.006G245100.1|PACid:26834367
c10982_g1_i2	e3 ubiquitin-protein ligase sinat5-like	GO:0007275, GO:0016567, GO:0006511, GO:0004842, GO:0005634, GO:0008270	K04506,K08742	KOG3002	KHG26777	AT3G61790.1|PACid:19661261	Thecc1EG045318t1|PACid:27443135	Gorai.009G296600.1|PACid:26765214
c10983_g1_i1	ruvb-like protein 1	GO:0031011, GO:0032508, GO:0005524, GO:0043141, GO:0005657			XP_007015753	AT5G22330.1|PACid:19670618	Thecc1EG041353t1|PACid:27428324	Gorai.006G113600.1|PACid:26829255
c10984_g1_i1	receptor like protein				XP_007023062	AT5G49290.1|PACid:19668493	Thecc1EG027070t1|PACid:27438474	Gorai.005G031700.1|PACid:26806312
c10984_g2_i1	receptor like protein	GO:0003824			XP_007023059	AT5G49290.1|PACid:19668493	Thecc1EG027065t1|PACid:27438016	Gorai.005G032000.1|PACid:26805044
c10985_g1_i1	f-box family isoform 3				XP_007038012	AT5G63520.1|PACid:19667479	Thecc1EG014665t5|PACid:27448872	Gorai.003G120100.6|PACid:26800822
c10986_g1_i1	cdc27 family protein isoform 2	GO:0051302, GO:0030154, GO:0005680	K03350	KOG1126	XP_007013060	AT2G20000.1|PACid:19641109	Thecc1EG037805t2|PACid:27427521	Gorai.009G027300.1|PACid:26763470
c10987_g1_i1	protein transparent testa 12-like	GO:0006855, GO:0016020, GO:0015297, GO:0015238	K03327	KOG1347	XP_007026056	AT3G21690.1|PACid:19662403	Thecc1EG030212t1|PACid:27437801	Gorai.009G178100.1|PACid:26765496
c10988_g1_i2	prolycopene chloroplastic	GO:0046608, GO:0009662, GO:0051786, GO:0016117, GO:0055114	K09835	KOG4254	KHG04431	AT1G06820.1|PACid:19657674	Thecc1EG023143t2|PACid:27420971	Gorai.002G153800.1|PACid:26791956
c10989_g1_i1	nicotinamide adenine dinucleotide transporter mitochondrial-like	GO:0055085, GO:0016021	K15115	KOG0757	XP_007044248	AT1G25380.1|PACid:19656636	Thecc1EG009545t1|PACid:27462610	Gorai.008G053500.4|PACid:26816542
c10990_g1_i1	embryo defective isoform 1	GO:0097159, GO:1901363	K14314	KOG1833	KHG00216	AT5G40480.1|PACid:19671893	Thecc1EG016967t1|PACid:27455213	Gorai.006G033900.1|PACid:26830343
c10992_g1_i1	---NA---
c10993_g1_i1	---NA---
c10994_g1_i2	exportin-7 isoform x1	GO:0005643, GO:0008565, GO:0006886			KDO47769	AT5G06120.4|PACid:19666751	Thecc1EG044572t1|PACid:27442455	Gorai.011G224400.3|PACid:26811021
c10995_g1_i1	---NA---
c10995_g1_i2	---NA---
c10995_g2_i1	---NA---
c10996_g1_i1	nadh dehydrogenase		K03945		KHG23652	AT3G08610.1|PACid:19661394	Thecc1EG019652t1|PACid:27452717	Gorai.011G125300.1|PACid:26809706
c10996_g2_i1	nadh dehydrogenase		K03945		XP_007033460	AT3G08610.1|PACid:19661394	Thecc1EG019652t1|PACid:27452717	Gorai.011G125300.1|PACid:26809706
c10997_g1_i1	probable acyl-activating enzyme chloroplastic		K01897	KOG1256	XP_007034196	AT3G23790.1|PACid:19665057	Thecc1EG020209t2|PACid:27454390	Gorai.011G152500.2|PACid:26811272
c10998_g1_i1	cell division protein homolog chloroplastic-like	GO:0005874, GO:0051301, GO:0051258, GO:0006184, GO:0007017, GO:0003924, GO:0005737, GO:0005525	K03531		KHG27532	AT5G55280.1|PACid:19671906	Thecc1EG030769t1|PACid:27444611	Gorai.013G156900.2|PACid:26786537
c10999_g1_i1	60s acidic ribosomal protein family	GO:0022626, GO:0003735, GO:0005886, GO:0005634, GO:0006414, GO:0042254			KHF97508	AT4G25890.1|PACid:19648269	Thecc1EG039317t1|PACid:27428763	Gorai.009G003400.1|PACid:26770686
c11_g1_i2	dna-directed rna polymerase iii subunit rpc8	GO:0003899, GO:0006351, GO:0005730, GO:0006144, GO:0006206	K03022	KOG3297	XP_007050414	AT1G06790.1|PACid:19652883	Thecc1EG046979t1|PACid:27435107	Gorai.001G243200.7|PACid:26821355
c110_g1_i1	serine threonine-protein kinase tao3				XP_007044537	AT1G60010.1|PACid:19656875	Thecc1EG010230t1|PACid:27464153	Gorai.009G344400.1|PACid:26771017
c1100_g1_i2	cytochrome c-type biogenesis ccda-like chloroplastic protein 2	GO:0016020, GO:0017004, GO:0055114	K06196		KHG01714	AT5G54290.1|PACid:19667913	Thecc1EG031315t1|PACid:27445429	Gorai.013G166200.1|PACid:26786163
c11000_g1_i1	---NA---
c11001_g1_i1	---NA---						Thecc1EG005146t1|PACid:27431531
c11002_g1_i2	auxin response factor 6	GO:0006355, GO:0009908, GO:0003677, GO:0046983, GO:0009734, GO:0005634	K14486		XP_007024965	AT1G30330.2|PACid:19650833	Thecc1EG029410t4|PACid:27440060	Gorai.011G048200.1|PACid:26808944
c11003_g1_i1	probable complex i intermediate-associated protein 30	GO:0005739		KOG2435	XP_007024728	AT1G17350.1|PACid:19657278	Thecc1EG029214t1|PACid:27440820	Gorai.009G144400.2|PACid:26768884
c11004_g1_i1	ring u-box superfamily protein	GO:0008270			XP_007043263	AT3G19910.1|PACid:19664305	Thecc1EG007711t1|PACid:27460291	Gorai.002G015500.4|PACid:26792535
c11005_g1_i1	---NA---
c11006_g1_i3	sh3 domain-containing protein 1	GO:0012505, GO:0005886, GO:0030276			XP_007040922	AT1G31440.1|PACid:19655728	Thecc1EG016735t1|PACid:27450919	Gorai.009G291600.5|PACid:26765632
c11006_g2_i1	sh3 domain-containing protein 1	GO:0012505, GO:0005886, GO:0030276	K11247,K15009,K06106,K05729,K07365	KOG2996	XP_007040922	AT1G31440.1|PACid:19655728	Thecc1EG016735t1|PACid:27450919	Gorai.009G291600.3|PACid:26765631
c11007_g1_i2	peptidyl-trna hydrolase family protein isoform 1	GO:0004045	K01056	KOG2255	XP_007033235	AT5G38290.2|PACid:19671442	Thecc1EG019422t2|PACid:27455496	Gorai.001G202300.3|PACid:26824878
c11008_g1_i1	calpain-type cysteine protease dek1	GO:0005622, GO:0006508, GO:0004198		KOG0045	XP_007014061	AT1G55350.4|PACid:19654954	Thecc1EG038725t6|PACid:27431196	Gorai.003G153800.3|PACid:26798952
c11009_g1_i1	tudor pwwp mbt superfamily isoform 1		K04728		XP_007031489	AT5G40340.1|PACid:19668936	Thecc1EG016898t2|PACid:27454104	Gorai.012G062400.1|PACid:26827354
c1101_g1_i1	acyl- n-acyltransferase with ring fyve phd-type zinc finger				XP_007016048	AT2G27980.1|PACid:19638254	Thecc1EG041570t1|PACid:27425630	Gorai.006G104200.1|PACid:26832006
c11010_g1_i1	cytochrome p450 71a3-like	GO:0016709, GO:0046872	K00517,K11868,K09755,K05280	KOG0156	XP_007037781	AT3G48270.1|PACid:19662416	Thecc1EG014500t1|PACid:27448624	Gorai.008G202500.1|PACid:26814541
c11011_g1_i1	homeodomain-like superfamily isoform 1				XP_007026078	AT1G64570.1|PACid:19650789	Thecc1EG030225t1|PACid:27438938	Gorai.011G014000.1|PACid:26807061
c11012_g1_i1	prolyl endopeptidase-like isoform x2	GO:0004252, GO:0006508	K01354	KOG2237	XP_007045746	AT1G69020.1|PACid:19649448	Thecc1EG011441t1|PACid:27464578	Gorai.008G175200.1|PACid:26814802
c11013_g1_i1	---NA---
c11014_g1_i3	lysine ketoglutarate reductase trans-splicing protein				XP_007044821	AT1G67850.2|PACid:19650589	Thecc1EG010561t1|PACid:27464349	Gorai.005G177400.1|PACid:26806345
c11015_g1_i1	e3 ubiquitin-protein ligase listerin			KOG0803	XP_007017025	AT5G58410.1|PACid:19672255	Thecc1EG042247t2|PACid:27428620	Gorai.003G151000.4|PACid:26797812
c11016_g1_i1	lysine-specific demethylase ref6-like	GO:0044763, GO:0048856, GO:0016043	K06230	KOG2462,KOG1248	XP_007037858	AT3G48430.1|PACid:19662836	Thecc1EG014549t4|PACid:27450626	Gorai.006G270100.1|PACid:26830254
c11017_g1_i2	annexin d5	GO:0005509, GO:0005544		KOG0819	XP_007037002	AT1G68090.1|PACid:19654633	Thecc1EG013176t1|PACid:27448132	Gorai.006G190800.2|PACid:26832080
c11018_g1_i1	nadh dehydrogenase	GO:0048038, GO:0008137, GO:0016021, GO:0009507, GO:0006120, GO:0006744, GO:0006814, GO:0015992	K05577	KOG4668	AAV68783	ATCG01010.1|PACid:19638000		Gorai.006G066100.1|PACid:26830820
c11019_g1_i1	---NA---
c1102_g1_i1	---NA---
c11020_g1_i2	callose synthase 12-like	GO:0006075, GO:0003843, GO:0000148, GO:0005982, GO:0005985	K11000	KOG0916	KHG26810	AT4G03550.1|PACid:19647940	Thecc1EG008108t1|PACid:27460059	Gorai.005G201500.1|PACid:26802534
c11021_g1_i1	isocitrate dehydrogenase	GO:0051287, GO:0004450, GO:0000287, GO:0006102, GO:0006749, GO:0019643	K00031	KOG1526	XP_007022796	AT1G54340.1|PACid:19657336	Thecc1EG033701t2|PACid:27444237	Gorai.013G147100.4|PACid:26789960
c11022_g1_i1	gtp cyclohydrolase i	GO:0005737, GO:0003934, GO:0046654, GO:0046656	K01495	KOG2698	XP_007049664	AT3G07270.1|PACid:19662108	Thecc1EG002762t1|PACid:27432853	Gorai.001G231000.1|PACid:26823430
c11023_g1_i1	---NA---
c11023_g2_i1	---NA---
c11024_g1_i1	u3 small nucleolar rna-associated protein 14 b isoform 1				XP_007021287	AT4G27390.1|PACid:19644935	Thecc1EG031332t2|PACid:27446205	Gorai.002G075700.2|PACid:26794777
c11025_g1_i1	---NA---
c11025_g2_i1	---NA---
c11026_g1_i1	haloacid dehalogenase-like hydrolase superfamily isoform 1				KHG01757		Thecc1EG018815t5|PACid:27453344
c11027_g1_i1	ubiquitin carboxyl-terminal hydrolase 15 isoform x1		K11855	KOG1865	XP_007022155	AT1G17110.1|PACid:19654190	Thecc1EG032321t3|PACid:27446599	Gorai.002G039300.3|PACid:26791866
c11028_g1_i3	tcp-1 cpn60 chaperonin family protein isoform 2	GO:0005737, GO:0005524, GO:0042026	K04077	KOG0356	XP_007045690	AT1G26230.2|PACid:19649730	Thecc1EG011387t2|PACid:27461114	Gorai.001G250800.6|PACid:26823914
c11029_g1_i1	protein mizu-kussei 1-like				XP_007037756	AT5G23100.1|PACid:19672919	Thecc1EG014479t1|PACid:27451568	Gorai.008G201700.1|PACid:26815594
c1103_g1_i1	---NA---
c11030_g1_i1	polynucleotide 5 -hydroxyl-kinase nol9-like	GO:0005524	K06947,K14399	KOG2750	XP_007010520	AT5G11010.3|PACid:19666363	Thecc1EG044402t1|PACid:27442013	Gorai.008G189500.1|PACid:26817809
c11031_g1_i1	thioredoxin-like chloroplastic	GO:0045454, GO:0009055, GO:0015035, GO:0006662, GO:0006118	K03671	KOG0907	XP_007017236	AT1G07700.1|PACid:19650060	Thecc1EG033836t1|PACid:27459489	Gorai.009G211800.2|PACid:26767452
c11032_g1_i1	g-type lectin s-receptor-like serine threonine-protein kinase at4g27290 isoform x1				XP_007021219	AT4G27300.1|PACid:19646644	Thecc1EG031279t1|PACid:27445221	Gorai.002G078200.5|PACid:26794957
c11033_g1_i2	---NA---
c11034_g1_i2	dentin sialophospho isoform 1				XP_007038785	AT5G51130.1|PACid:19672092	Thecc1EG015231t2|PACid:27449182	Gorai.011G285600.4|PACid:26812090
c11035_g1_i1	---NA---
c11035_g2_i2	---NA---
c11035_g3_i1	---NA---
c11036_g1_i2	Uncharacterized protein TCM_037386				XP_007012419	AT2G26340.1|PACid:19639420	Thecc1EG037386t1|PACid:27427981	Gorai.001G020100.1|PACid:26824862
c11037_g1_i2	actin	GO:0005618, GO:0048767, GO:0005856, GO:0005524, GO:0005737, GO:0005634, GO:0005886	K05692,K10355	KOG0676	AFZ78523	AT3G46520.1|PACid:19661350	Thecc1EG024911t1|PACid:27421830	Gorai.012G100700.1|PACid:26828182
c11038_g1_i1	---NA---
c11038_g2_i1	polyprotein				BAM42650	AT4G23160.1|PACid:19648072	Thecc1EG026307t1|PACid:27423881
c11039_g1_i1	---NA---
c1104_g1_i1	udp-glycosyltransferase 74b1-like	GO:0042742, GO:0019761, GO:0047251, GO:0052544	K13691,K11820	KOG1192	XP_007036115	AT1G05675.1|PACid:19650712	Thecc1EG011989t1|PACid:27451448	Gorai.003G157800.1|PACid:26801067
c11040_g1_i4	rna-binding motif y family 1 member b isoform x2		K13195,K13154,K14787,K12885,K13126,K13107	KOG0113	KHG06617	AT5G19030.1|PACid:19671432	Thecc1EG020501t1|PACid:27454976	Gorai.005G040700.1|PACid:26805637
c11041_g1_i1	disease resistance protein rpm1-like		K13457,K13459,K13460	KOG4658	XP_007010980	AT3G46730.1|PACid:19662572	Thecc1EG045130t1|PACid:27442351	Gorai.008G222700.1|PACid:26818869
c11042_g1_i1	---NA---
c11043_g1_i2	Uncharacterized protein isoform 1				XP_007016512	AT5G59830.2|PACid:19670013	Thecc1EG041898t1|PACid:27426159	Gorai.009G101500.1|PACid:26766949
c11044_g1_i1	splicing factor 3a subunit 3-like	GO:0003676, GO:0005634, GO:0008270	K12827	KOG2636	XP_007039013	AT5G06160.1|PACid:19669616	Thecc1EG015383t1|PACid:27447181	Gorai.006G201100.1|PACid:26834422
c11045_g1_i1	dna gyrase subunit chloroplastic mitochondrial-like	GO:0003918, GO:0005524, GO:0005694, GO:0006265, GO:0009507, GO:0005739	K02470	KOG0355	XP_007028359	AT5G04130.1|PACid:19665371	Thecc1EG024112t1|PACid:27421619	Gorai.003G086700.1|PACid:26798689
c11046_g1_i1	p-loop containing nucleoside triphosphate hydrolases superfamily protein isoform 2		K13254	KOG0737	XP_007043314	AT3G19740.1|PACid:19661117	Thecc1EG007744t2|PACid:27462048	Gorai.008G149300.2|PACid:26817146
c11047_g1_i1	ring finger and transmembrane domain-containing protein 2-like	GO:0008270		KOG4638	XP_007011401	AT5G01960.1|PACid:19668760	Thecc1EG045585t1|PACid:27442310	Gorai.005G001700.3|PACid:26801192
c11048_g1_i1	protein far-red elongated hypocotyl 3-like				XP_007033949	AT3G07500.1|PACid:19660585	Thecc1EG020038t2|PACid:27453149	Gorai.011G142100.2|PACid:26810113
c11049_g1_i1	gata transcription factor 5-like	GO:0005488		KOG1601	XP_007042041	AT4G32890.1|PACid:19647670	Thecc1EG006795t1|PACid:27464609	Gorai.013G032900.1|PACid:26789298
c1105_g1_i1	e3 ubiquitin-protein ligase atl6-like			KOG4628	XP_007047832	AT5G27420.1|PACid:19668360	Thecc1EG001022t1|PACid:27437182	Gorai.007G235700.1|PACid:26784022
c11050_g1_i1	octicosapeptide phox bem1p family				XP_007044214	AT2G01190.1|PACid:19642445	Thecc1EG009418t1|PACid:27459788	Gorai.009G348900.4|PACid:26768156
c11051_g1_i2	microtubule-associated proteins 65-1 isoform 1	GO:0000226, GO:0000910, GO:0008017, GO:0045298		KOG4302	XP_007020699	AT5G55230.1|PACid:19668535	Thecc1EG030789t4|PACid:27445612	Gorai.002G093800.5|PACid:26794161
c11052_g1_i1	---NA---						Thecc1EG043027t3|PACid:27443857
c11053_g1_i1	transcription initiation factor tfiid subunit 2	GO:0008270, GO:0008237	K03128	KOG1932	XP_007036424	AT1G73960.1|PACid:19650140	Thecc1EG012249t1|PACid:27448766	Gorai.001G045800.2|PACid:26821916
c11054_g1_i1	pentatricopeptide repeat-containing protein at1g62350				XP_007015264	AT1G62350.1|PACid:19655990	Thecc1EG040904t1|PACid:27429549	Gorai.013G253400.1|PACid:26790178
c11055_g1_i1	---NA---
c11056_g1_i1	---NA---
c11058_g1_i1	glycerol-3-phosphate dehydrogenase	GO:0005975, GO:0051287, GO:0047952, GO:0004367, GO:0046168, GO:0009331, GO:0042803, GO:0055114, GO:0046486	K00006	KOG2711	XP_007031668	AT5G40610.1|PACid:19667321	Thecc1EG017024t1|PACid:27452977	Gorai.006G036200.1|PACid:26829252
c11059_g1_i1	transmembrane protein 184c-like			KOG2641	XP_007025759	AT4G21570.1|PACid:19646980	Thecc1EG029966t3|PACid:27437822	Gorai.009G172600.3|PACid:26767252
c1106_g1_i1	metacaspase isoform 2				XP_007042928	AT5G64240.1|PACid:19665538	Thecc1EG007463t2|PACid:27463536	Gorai.002G012700.1|PACid:26794686
c11060_g1_i1	Uncharacterized protein TCM_034368	GO:0009507			XP_007018001	AT1G63610.2|PACid:19656929	Thecc1EG034368t1|PACid:27456641	Gorai.002G118100.1|PACid:26793758
c11061_g1_i1	---NA---
c11062_g1_i1	ubiquitin protein ligase isoform 1		K10590	KOG0170	XP_007027244	AT5G02880.1|PACid:19667445	Thecc1EG022084t4|PACid:27422055	Gorai.009G420400.5|PACid:26770319
c11063_g1_i2	mediator of rna polymerase ii transcription subunit 16				XP_007025672	AT4G04920.2|PACid:19645700	Thecc1EG029906t1|PACid:27439141	Gorai.011G026100.1|PACid:26807426
c11064_g1_i2	nadph:adrenodoxin mitochondrial	GO:0005759, GO:0016491, GO:0055114	K00528	KOG1800	XP_007013108	AT4G32360.1|PACid:19647874	Thecc1EG037838t1|PACid:27428871	Gorai.001G007100.1|PACid:26820861
c11065_g1_i1	nad-dependent epimerase dehydratase				XP_006846253	AT2G37660.1|PACid:19639013	Thecc1EG021916t1|PACid:27424497	Gorai.006G171900.3|PACid:26831609
c11066_g1_i1	polyketide cyclase dehydrase and lipid transport superfamily protein				KHG15998	AT1G02475.1|PACid:19649866	Thecc1EG004900t1|PACid:27433825	Gorai.007G119900.1|PACid:26780684
c11068_g1_i2	ras 5	GO:0007264, GO:0006888, GO:0005773, GO:0046686, GO:0016787, GO:0015031, GO:0005525, GO:0005886			XP_007052331	AT1G02130.1|PACid:19650013	Thecc1EG005722t1|PACid:27432442	Gorai.004G070000.2|PACid:26777548
c11069_g1_i1	---NA---
c1107_g1_i1	zinc transporter chloroplastic-like	GO:0009624, GO:0071577, GO:0032440, GO:0016021, GO:0008270, GO:0005385, GO:0055114	K14709	KOG1558	XP_007016924	AT2G30080.1|PACid:19641905	Thecc1EG042180t1|PACid:27427965	Gorai.004G232700.1|PACid:26776122
c11070_g1_i1	leucine rich protein				WP_009288698
c11071_g1_i2	ribonuclease h	GO:0016787	K03469		AIC93771
c11072_g1_i1	---NA---
c11072_g2_i1	mitochondrial glycoprotein family isoform 1	GO:0005759	K15414	KOG2536	KHG01638	AT5G05990.1|PACid:19668484	Thecc1EG042688t1|PACid:27442588	Gorai.012G073000.1|PACid:26828286
c11073_g1_i1	uncharacterized loc101213440				XP_007045289	AT2G01755.1|PACid:19643392	Thecc1EG011065t1|PACid:27460432	Gorai.012G182800.1|PACid:26826450
c11074_g1_i1	probable lrr receptor-like serine threonine-protein kinase at1g06840	GO:0006468, GO:0004674, GO:0016021, GO:0016491, GO:0016023, GO:0005524, GO:0009507, GO:0005886, GO:0000165, GO:0009069			XP_007033464	AT5G01950.1|PACid:19668330	Thecc1EG019659t1|PACid:27452239	Gorai.005G002700.1|PACid:26803083
c11075_g1_i1	ph-interacting protein			KOG0644	XP_007051096	AT2G47410.1|PACid:19639917	Thecc1EG004804t3|PACid:27435578	Gorai.001G144100.1|PACid:26819585
c11076_g1_i2	dof zinc finger	GO:0005488			XP_007025697	AT5G60200.1|PACid:19670945	Thecc1EG029918t1|PACid:27439659	Gorai.009G170200.1|PACid:26770946
c11077_g1_i1	tudor pwwp mbt superfamily isoform 1				XP_007031489		Thecc1EG016898t2|PACid:27454104	Gorai.012G062400.1|PACid:26827354
c11078_g1_i1	glyoxylate succinic semialdehyde reductase 1	GO:0006979, GO:0008442, GO:0005829, GO:0006098, GO:0008679, GO:0004616, GO:0050662, GO:0003858, GO:0006550, GO:0006552, GO:0006574, GO:0046487, GO:0019521, GO:0046950	K00042,K00020,K15195	KOG0409	XP_007049486	AT3G25530.1|PACid:19661631	Thecc1EG002531t1|PACid:27433338	Gorai.001G100300.2|PACid:26823584
c11079_g1_i2	ceramide-1-phosphate transfer protein	GO:0031348, GO:0010286, GO:0009867, GO:0009697, GO:0051861, GO:0010363, GO:0002679, GO:0010200, GO:0006612, GO:0050832, GO:0005737, GO:0046836, GO:0052542, GO:0009738, GO:0009863, GO:0030968, GO:0005634, GO:0009723, GO:0017089, GO:0035556	K08051	KOG4189	XP_007046258	AT4G39670.1|PACid:19648731	Thecc1EG011825t1|PACid:27464481	Gorai.005G138500.1|PACid:26801508
c1108_g1_i1	calcineurin b subunit-related protein	GO:0008152	K13510		XP_007051977	AT2G45670.2|PACid:19642196	Thecc1EG005455t2|PACid:27435752	Gorai.008G115300.1|PACid:26814482
c11080_g1_i1	---NA---
c11081_g1_i1	---NA---
c11082_g1_i1	transcription factor -like				XP_007015777	AT3G15040.1|PACid:19658571	Thecc1EG041373t1|PACid:27429099	Gorai.006G112700.1|PACid:26830861
c11083_g1_i1	subtilisin-like protease isoform x1	GO:0005576, GO:0016020, GO:0043086, GO:0005618, GO:0006508, GO:0042802, GO:0004252	K01362,K14647,K01361	KOG1114	XP_007014399	AT2G19170.1|PACid:19642267	Thecc1EG039425t4|PACid:27428419	Gorai.004G025300.1|PACid:26774987
c11084_g1_i2	mar-binding filament-like protein 1-1		K12478,K09888,K10866,K08330,K11675,K02331,K06267,K03546,K03529,K07745,K11499,K15492,K06675	KOG0161	XP_007024092	AT3G16000.1|PACid:19658420	Thecc1EG028684t1|PACid:27439664	Gorai.006G098800.2|PACid:26832799
c11084_g2_i1	mar-binding filament-like protein 1-1		K10352,K10381,K10421,K03529	KOG0161	XP_007024094	AT3G16000.1|PACid:19658420	Thecc1EG028684t3|PACid:27439666	Gorai.009G133100.1|PACid:26762974
c11085_g1_i3	probable galactinol--sucrose galactosyltransferase 2-like	GO:0016787, GO:0047268, GO:0006012	K06617		XP_007037792	AT3G57520.1|PACid:19662612	Thecc1EG014511t1|PACid:27447497	Gorai.008G203100.5|PACid:26818469
c11086_g1_i1	Uncharacterized protein TCM_038276				XP_007013703	AT5G35110.1|PACid:19667002	Thecc1EG038276t1|PACid:27430653	Gorai.010G055000.1|PACid:26761480
c11087_g1_i1	histone methyltransferases(h3-k4 specific) methyltransferases(h3-k36 specific) isoform 1				XP_007019221		Thecc1EG035213t3|PACid:27457649	Gorai.005G087500.5|PACid:26806150
c11087_g2_i1	histone methyltransferases(h3-k4 specific) methyltransferases(h3-k36 specific) isoform 1		K11423	KOG4442	XP_007019221	AT1G77300.1|PACid:19655556	Thecc1EG035213t3|PACid:27457649	Gorai.005G087500.2|PACid:26806149
c11088_g1_i1	gtp-binding protein sar1a-like	GO:0005525, GO:0005794, GO:0016192, GO:0006886, GO:0005783	K07953,K07977	KOG0077	XP_007051084	AT4G02080.1|PACid:19644777	Thecc1EG004790t2|PACid:27433887	Gorai.004G144100.1|PACid:26771917
c11089_g1_i2	protein topless		K14558,K14963,K10599,K02084,K14556	KOG0266	XP_007029509	AT1G80490.1|PACid:19653103	Thecc1EG025381t1|PACid:27423915	Gorai.004G259300.1|PACid:26771806
c1109_g1_i1	---NA---
c11090_g1_i1	phototropin-2	GO:0000155, GO:0023014, GO:0000160, GO:0006468, GO:0005524, GO:0004674, GO:0009365, GO:0009069	K08282,K13924,K02489,K02488,K12116,K12115,K06930	KOG0501	XP_007043127	AT5G58140.4|PACid:19669428	Thecc1EG007618t2|PACid:27463423	Gorai.008G012600.1|PACid:26813352
c11091_g1_i1	chromodomain-helicase-dna-binding protein mi- isoform 2	GO:0008270	K11728,K11655,K11643	KOG1473	XP_007015972	AT5G22760.1|PACid:19667801	Thecc1EG041528t2|PACid:27427695	Gorai.006G108600.1|PACid:26832405
c11092_g1_i1	glucan endo- -beta- isoform partial	GO:0046658, GO:0042973, GO:0005982, GO:0005985			KHG17836	AT1G66250.1|PACid:19651814	Thecc1EG019120t2|PACid:27451922	Gorai.001G204900.2|PACid:26824145
c11093_g1_i1	---NA---
c11094_g1_i1	Uncharacterized protein TCM_007728				XP_007043285	AT5G23200.1|PACid:19670905	Thecc1EG007728t1|PACid:27461841	Gorai.013G069800.2|PACid:26791297
c11095_g1_i1	arginine--trna ligase				XP_007012456	AT1G72510.2|PACid:19650339	Thecc1EG037408t2|PACid:27428123	Gorai.001G019300.1|PACid:26822521
c11096_g1_i1	eukaryotic isoform 4	GO:0005737, GO:0003723, GO:0003824, GO:0006355		KOG2814	XP_007024238	AT3G16230.3|PACid:19664596	Thecc1EG028835t4|PACid:27439058	Gorai.003G064100.9|PACid:26797189
c11097_g1_i2	e3 ubiquitin protein ligase drip2	GO:0008270	K11489,K11459,K11487,K10695,K11488	KOG2660	XP_007050409	AT2G30580.1|PACid:19642466	Thecc1EG004200t3|PACid:27432790	Gorai.013G104800.1|PACid:26788263
c11098_g1_i2	kh domain-containing protein at4g18375-like	GO:0003723	K13162,K12886	KOG2190	KHG24475	AT1G51580.1|PACid:19651150	Thecc1EG034611t2|PACid:27457142	Gorai.010G029700.1|PACid:26761549
c11099_g1_i1	glucan endo- -beta- basic isoform-like	GO:0005975, GO:0004553	K01210		XP_007028622	AT3G57270.1|PACid:19660510	Thecc1EG024514t1|PACid:27422636	Gorai.006G134700.1|PACid:26830337
c111_g1_i1	endonuclease exonuclease phosphatase family protein isoform 3		K01099,K01106	KOG0566	XP_007028429	AT1G65580.1|PACid:19651703	Thecc1EG024214t3|PACid:27422896	Gorai.013G132600.2|PACid:26788003
c1110_g1_i1	---NA---
c11100_g1_i1	nadp-dependent malic enzyme	GO:0050897, GO:0051287, GO:0016619, GO:0006108, GO:0009507, GO:0008270, GO:0004473, GO:0042803, GO:0051289, GO:0006090, GO:0006099, GO:0015976	K00029	KOG1257	XP_007015739	AT1G79750.1|PACid:19656049	Thecc1EG041338t1|PACid:27429683	Gorai.011G071400.2|PACid:26810346
c11101_g1_i1	eukaryotic translation initiation factor 3 subunit k	GO:0003743, GO:0001731, GO:0016282, GO:0043022, GO:0005852, GO:0033290, GO:0006446, GO:0005840	K15028	KOG3252	XP_007012542	AT4G33250.1|PACid:19644668	Thecc1EG037462t1|PACid:27430602	Gorai.009G038100.1|PACid:26765543
c11102_g1_i1	formate hydrogenlyase subunit 5				XP_007037573	AT5G61040.1|PACid:19669571	Thecc1EG014264t1|PACid:27447752	Gorai.008G199200.3|PACid:26812701
c11103_g1_i1	j domain-containing protein				KHG04775	AT5G27240.1|PACid:19669478	Thecc1EG025932t1|PACid:27420905	Gorai.003G089700.1|PACid:26800964
c11103_g2_i2	j domain-containing protein		K09518,K09510,K09511,K03686,K05516	KOG0715	XP_007030109	AT3G04980.1|PACid:19662818	Thecc1EG025932t1|PACid:27420905	Gorai.003G089700.1|PACid:26800964
c11104_g1_i1	receptor-like serine threonine-protein kinase ale2				KHG10359		Thecc1EG029057t1|PACid:27439842	Gorai.009G141900.1|PACid:26762669
c11104_g2_i1	receptor-like serine threonine-protein kinase ale2				XP_007024512		Thecc1EG029057t4|PACid:27439845	Gorai.009G141900.1|PACid:26762669
c11105_g1_i1	p-loop containing nucleoside triphosphate hydrolases superfamily protein isoform 1	GO:0005524, GO:0016776, GO:0019201, GO:0046939			KHG08636	AT3G60180.2|PACid:19662600	Thecc1EG042355t2|PACid:27442189	Gorai.013G014300.5|PACid:26791060
c11105_g2_i1	---NA---
c11106_g1_i1	10 kda chaperonin-like	GO:0006457, GO:0005524, GO:0005739	K04078	KOG1641	XP_007045151	AT1G23100.1|PACid:19652957	Thecc1EG010884t1|PACid:27462369	Gorai.004G013300.1|PACid:26776823
c11106_g2_i1	10 kda chaperonin-like	GO:0006457, GO:0005524, GO:0005739	K04078	KOG1641	XP_007045151	AT1G23100.1|PACid:19652957	Thecc1EG010884t1|PACid:27462369	Gorai.004G013300.1|PACid:26776823
c11107_g1_i1	---NA---
c11108_g1_i1	subtilisin-like protease	GO:0043086, GO:0006508, GO:0042802, GO:0004252	K01362,K14647	KOG1114	XP_007039330	AT4G10540.1|PACid:19644097	Thecc1EG015603t1|PACid:27448744	Gorai.008G260500.1|PACid:26816804
c11109_g1_i1	em-like protein gea6	GO:0009845, GO:0009933, GO:0009909, GO:0009640, GO:0010228, GO:0016114, GO:0016567, GO:0019915, GO:0009737, GO:0050826, GO:0005737, GO:0010182, GO:0048700, GO:0009793			XP_009794906	AT2G40170.1|PACid:19643120	Thecc1EG021659t1|PACid:27424130	Gorai.010G196300.1|PACid:26759631
c1111_g1_i1	mannitol dehydrogenase	GO:0009626, GO:0045551, GO:0009617, GO:0018456, GO:0009809, GO:0008270, GO:0055114, GO:0046029, GO:0009805, GO:0009811, GO:0006558, GO:0006570, GO:0018879, GO:0019384, GO:0042184, GO:0042203	K00083,K13979	KOG0023	XP_002309270	AT4G37990.1|PACid:19646737	Thecc1EG000949t1|PACid:27437370	Gorai.008G089500.2|PACid:26813317
c11110_g1_i2	hypothetical protein JCGZ_23880	GO:0044237			KDP42938	AT5G20935.1|PACid:19672363	Thecc1EG041169t2|PACid:27426419	Gorai.007G016000.1|PACid:26778201
c11111_g1_i1	ras-related protein rhn1-like	GO:0005525, GO:0016787, GO:0007264, GO:0015031	K07976,K07887,K07888,K07889	KOG0092	KHG22740	AT5G45130.1|PACid:19665684	Thecc1EG037896t1|PACid:27425725	Gorai.009G024300.3|PACid:26765480
c11113_g1_i1	protein furry				XP_007037590	AT5G08060.1|PACid:19666960	Thecc1EG014284t1|PACid:27446751	Gorai.003G101800.2|PACid:26800904
c11114_g1_i2	glucose-6-phosphate phosphate translocator chloroplastic-like	GO:0006810, GO:0016021, GO:0005215	K15283	KOG1441	KHG03254	AT1G61800.1|PACid:19658173	Thecc1EG030183t2|PACid:27440360	Gorai.010G178300.2|PACid:26759131
c11115_g1_i1	monothiol glutaredoxin- chloroplastic	GO:0009055, GO:0045454, GO:0009570, GO:0006812, GO:0048653, GO:0015035, GO:0006118	K07390	KOG0911	XP_007026662	AT2G38270.1|PACid:19641365	Thecc1EG021671t1|PACid:27423420	Gorai.006G183400.1|PACid:26834172
c11116_g1_i1	ribulose-phosphate 3- chloroplastic	GO:0019253, GO:0006098, GO:0046872, GO:0009535, GO:0004750, GO:0015976	K01783	KOG3111	KHG12660	AT5G61410.2|PACid:19672068	Thecc1EG014095t1|PACid:27449800	Gorai.001G072700.2|PACid:26822108
c11117_g1_i1	pentatricopeptide repeat-containing protein mitochondrial-like	GO:0005739, GO:0016020	K03798		XP_007034201	AT4G14050.1|PACid:19645174	Thecc1EG020210t1|PACid:27454323	Gorai.005G026900.1|PACid:26803455
c11118_g1_i1	nedd8-activating enzyme e1 catalytic subunit-like	GO:0045116, GO:0016881, GO:0019781, GO:0005524	K10686	KOG2015	XP_007034645	AT5G19180.1|PACid:19670887	Thecc1EG020541t1|PACid:27455189	Gorai.006G236400.2|PACid:26833876
c11119_g1_i1	cysteine-rich rlk 34	GO:0005886, GO:0046777, GO:0048544, GO:0005524, GO:0004674, GO:0009069	K04733,K13430,K00924,K05658,K13429	KOG1187	CBI35765	AT1G65790.1|PACid:19651712	Thecc1EG037109t1|PACid:27428490	Gorai.009G053900.1|PACid:26766720
c11120_g1_i3	aspartic proteinase a1-like	GO:0006508, GO:0004190, GO:0006629	K08245	KOG1339	XP_007049085	AT1G11910.1|PACid:19656744	Thecc1EG002083t2|PACid:27436156	Gorai.004G031800.1|PACid:26772399
c11121_g1_i1	ribonuclease e g-like chloroplastic isoform x2	GO:0004540, GO:0003723, GO:0006396, GO:2001070, GO:0051252	K08301,K08300		KHG25631	AT2G04270.3|PACid:19642078	Thecc1EG002455t1|PACid:27433346	Gorai.007G165100.1|PACid:26785361
c11121_g2_i1	ribonuclease e g-like chloroplastic isoform x2				XP_007049409	AT2G04270.4|PACid:19642077	Thecc1EG002455t1|PACid:27433346	Gorai.007G165100.1|PACid:26785361
c11121_g3_i1	ribonuclease e g-like chloroplastic	GO:0004540, GO:0003723, GO:0006396, GO:2001070, GO:0051252	K08301,K08300		KDO50983	AT2G04270.4|PACid:19642077	Thecc1EG002455t1|PACid:27433346	Gorai.007G165100.1|PACid:26785361
c11122_g1_i1	probable zinc metalloprotease chloroplastic	GO:0004222, GO:0006508	K01417		XP_007029999	AT5G35220.1|PACid:19671341	Thecc1EG025846t1|PACid:27421434	Gorai.007G256500.1|PACid:26778824
c11123_g1_i2	serine carboxypeptidase-like 20	GO:0005773, GO:0004185, GO:0006508	K13289,K09757	KOG1282	XP_007049587	AT4G12910.1|PACid:19646776	Thecc1EG002663t1|PACid:27433528	Gorai.007G160000.1|PACid:26781011
c11124_g1_i1	systemin receptor sr160-like	GO:0009908, GO:0032989, GO:0016020, GO:0000166, GO:0004672, GO:0044464, GO:0016310, GO:0046983, GO:0050789, GO:0009416, GO:0009741, GO:0048646	K13415		XP_007048166	AT4G39400.1|PACid:19645618	Thecc1EG001284t1|PACid:27435273	Gorai.002G149600.1|PACid:26793745
c11125_g1_i1	amidohydrolase isf2 isoform 2	GO:0005737, GO:0016812, GO:0019556	K07047	KOG3968	XP_007010971	AT3G55850.1|PACid:19662706	Thecc1EG045119t2|PACid:27442642	Gorai.010G216200.2|PACid:26760991
c11126_g1_i2	g-type lectin s-receptor-like serine threonine-protein kinase at4g03230 isoform x1				XP_007043405	AT4G03230.1|PACid:19648061	Thecc1EG007841t1|PACid:27462293	Gorai.005G207600.2|PACid:26803205
c11127_g1_i1	ring u-box superfamily protein isoform 1	GO:0008270	K03070		XP_007032659	AT3G29270.2|PACid:19662302	Thecc1EG018694t1|PACid:27452609	Gorai.006G012300.1|PACid:26834769
c11128_g1_i1	probable carboxylesterase 11	GO:0050253, GO:0080031, GO:0004091, GO:0080032, GO:0080030, GO:0042572	K14493,K01066	KOG1515	XP_007031730	AT5G14310.1|PACid:19670252	Thecc1EG017072t2|PACid:27453643	Gorai.001G268100.1|PACid:26820863
c11128_g2_i1	---NA---
c11129_g1_i1	disease resistance rga4				KHG22380			Gorai.005G012600.1|PACid:26802825
c1113_g1_i1	ring u-box superfamily				XP_007049716	AT5G48655.3|PACid:19665612	Thecc1EG002857t1|PACid:27432225	Gorai.001G188100.4|PACid:26819445
c11130_g1_i2	Uncharacterized protein isoform 1				XP_007032639		Thecc1EG018678t2|PACid:27455875	Gorai.009G325900.4|PACid:26769678
c11131_g1_i2	protein transport protein sec61 subunit beta	GO:0015031, GO:0005794, GO:0008565, GO:0009507, GO:0005886	K09481	KOG3457	XP_007015434	AT5G60460.1|PACid:19669278	Thecc1EG041057t1|PACid:27429532	Gorai.013G255900.1|PACid:26788249
c11132_g1_i1	ribosomal family protein	GO:0009535, GO:0009941			XP_002315368	AT1G16790.1|PACid:19654777	Thecc1EG027738t1|PACid:27437760	Gorai.009G119800.1|PACid:26769869
c11132_g2_i1	ribosomal family protein	GO:0009535, GO:0009941			XP_007023641	AT1G16790.1|PACid:19654777	Thecc1EG027738t1|PACid:27437760	Gorai.009G119800.1|PACid:26769869
c11133_g1_i1	f-box protein skip14-like				XP_007031740	AT3G26000.1|PACid:19659866	Thecc1EG017077t2|PACid:27452566	Gorai.012G089600.1|PACid:26826582
c11134_g1_i1	s-adenosyl-l-methionine-dependent methyltransferases superfamily protein isoform 5	GO:0008168, GO:0032259	K03500	KOG2198	XP_007046672	AT5G66180.3|PACid:19671130	Thecc1EG000189t5|PACid:27436744	Gorai.003G008900.2|PACid:26797698
c11135_g1_i1	transcription factor btf3 homolog 4-like		K01527	KOG2240	XP_006441392	AT1G17880.1|PACid:19655238	Thecc1EG024196t2|PACid:27424250	Gorai.004G264900.2|PACid:26775875
c11136_g1_i2	cai-1 autoinducer sensor kinase phosphatase cqss isoform 2			KOG4585	XP_007048620	AT5G41980.1|PACid:19667799	Thecc1EG001656t2|PACid:27433425	Gorai.005G210300.1|PACid:26806226
c11137_g1_i1	ankyrin repeat family protein		K11267		XP_007052376	AT5G51160.1|PACid:19668263	Thecc1EG005770t1|PACid:27432855	Gorai.008G110300.1|PACid:26815910
c11138_g1_i1	2-oxoglutarate and fe -dependent oxygenase superfamily protein isoform 2	GO:0005622, GO:0016706, GO:0055114, GO:0008270		KOG4176	XP_007046710	AT2G17970.3|PACid:19642358	Thecc1EG000216t2|PACid:27434361	Gorai.007G195400.4|PACid:26784694
c11139_g1_i1	kinase domain-containing protein isoform 1	GO:0006468, GO:0005524, GO:0004674, GO:0009069			XP_007037036	AT1G73450.1|PACid:19657282	Thecc1EG013275t4|PACid:27447322	Gorai.001G069500.2|PACid:26824338
c1114_g1_i1	high mobility group protein b1	GO:0000785, GO:0003700, GO:0003677, GO:0006333, GO:0003682, GO:0030527, GO:0006007, GO:0005667, GO:0045449	K10802		XP_007026722	AT3G51880.4|PACid:19659133	Thecc1EG021706t2|PACid:27422158	Gorai.002G263800.1|PACid:26794854
c11140_g1_i1	small gtpase rac4 family protein	GO:0005730, GO:0007264, GO:0009416, GO:0004767, GO:0010119, GO:0000226, GO:0009860, GO:0009524, GO:0005525, GO:0005886, GO:0006687	K04392,K07975	KOG0393	KDP29655	AT1G75840.1|PACid:19657930	Thecc1EG006630t1|PACid:27463116	Gorai.002G197500.1|PACid:26794856
c11140_g2_i1	rac-like gtp-binding protein arac3	GO:0005730, GO:0007264, GO:0009416, GO:0010119, GO:0000226, GO:0009860, GO:0009524, GO:0005525, GO:0005886	K04392,K07975	KOG0393	XP_010090337	AT4G35020.3|PACid:19643959	Thecc1EG006630t1|PACid:27463116	Gorai.002G197500.1|PACid:26794856
c11141_g1_i1	probable galactinol--sucrose galactosyltransferase 2	GO:0003676, GO:0008152, GO:0000166, GO:0003824	K06617		XP_007037793	AT3G57520.3|PACid:19662614	Thecc1EG014511t2|PACid:27447498	Gorai.008G203100.4|PACid:26818468
c11142_g1_i1	homeobox-leucine zipper protein hox3-like	GO:0003700, GO:0043565, GO:0006355, GO:0005667, GO:0045449	K09338	KOG0483	XP_007045132	AT2G01430.1|PACid:19641158	Thecc1EG010868t1|PACid:27464259	Gorai.002G178800.1|PACid:26796182
c11143_g1_i1	chaperone binding				XP_007035661	AT3G16760.2|PACid:19664545	Thecc1EG021262t1|PACid:27455364	Gorai.011G193400.1|PACid:26806964
c11144_g1_i1	ring u-box superfamily isoform 1	GO:0046872	K14855,K15223,K14859	KOG2231	XP_007051242	AT3G62240.1|PACid:19659140	Thecc1EG004908t3|PACid:27434496	Gorai.008G136100.2|PACid:26815841
c11144_g2_i1	zinc finger protein 598	GO:0008270			KHG22489	AT3G62240.1|PACid:19659140	Thecc1EG004908t4|PACid:27434497	Gorai.008G136100.2|PACid:26815841
c11145_g1_i1	probable calcium-binding protein cml45-like		K13448	KOG0027	XP_007022732	AT5G39670.1|PACid:19672325	Thecc1EG033562t1|PACid:27444933	Gorai.012G053200.1|PACid:26825539
c11146_g1_i1	dna rna polymerases superfamily protein	GO:0003676, GO:0043170, GO:0044238, GO:0003824			CAN64337		Thecc1EG040115t1|PACid:27425608
c11147_g1_i1	galactose oxidase kelch repeat superfamily protein isoform 2	GO:0005737	K15450,K14966,K10317	KOG0379	XP_007037606	AT1G18610.1|PACid:19651397	Thecc1EG014300t2|PACid:27447350	Gorai.003G102300.3|PACid:26797822
c11148_g1_i1	leucine-rich repeat receptor-like tyrosine-protein kinase at2g41820	GO:0008152, GO:0016020, GO:0016772	K08286,K00924,K13415,K13420,K13428	KOG1187,KOG0618	XP_007019956	AT1G34420.1|PACid:19650014	Thecc1EG036334t1|PACid:27459453	Gorai.006G131800.1|PACid:26830105
c11149_g1_i1	---NA---
c1115_g1_i1	---NA---
c11150_g1_i4	metal-independent phosphoserine phosphatase-like	GO:0016853	K15637,K15634	KOG0235	KHG00319	AT5G22620.2|PACid:19668821	Thecc1EG029877t1|PACid:27439304	Gorai.011G027700.1|PACid:26808289
c11151_g1_i1	formin-like protein 14	GO:0003779, GO:0030036	K04512	KOG1922	XP_007040943	AT1G31810.1|PACid:19657239	Thecc1EG016751t1|PACid:27446966	Gorai.004G265000.2|PACid:26777475
c11152_g1_i2	translocation protein sec63 homolog	GO:0030176, GO:0005886, GO:0006950, GO:0008565, GO:0031204, GO:0005739	K09540	KOG0951,KOG0691	KHG27836	AT1G79940.4|PACid:19654036	Thecc1EG015268t1|PACid:27448656	Gorai.008G273800.5|PACid:26813072
c11153_g1_i1	Uncharacterized protein TCM_042046				XP_007016726		Thecc1EG042046t1|PACid:27427814	Gorai.009G106500.1|PACid:26764288
c11154_g1_i1	e3 ubiquitin-protein ligase	GO:0008270, GO:0016874	K13148,K15694,K15706,K15701,K15692	KOG4628	KHG00577	AT1G12760.2|PACid:19650073	Thecc1EG016194t2|PACid:27446785	Gorai.003G161000.2|PACid:26800640
c11155_g1_i1	protein fam188a-like			KOG2871	XP_007019470	AT1G43690.1|PACid:19651939	Thecc1EG035540t1|PACid:27456606	Gorai.009G285100.1|PACid:26763619
c11156_g1_i1	time for isoform 5			KOG3598	XP_007034715	AT3G22380.1|PACid:19658612	Thecc1EG020585t5|PACid:27452771	Gorai.011G169000.3|PACid:26809672
c11157_g1_i2	ankyrin repeat domain-containing protein 50 isoform 3				XP_007037138	AT1G73350.2|PACid:19656681	Thecc1EG013621t3|PACid:27446988	Gorai.001G071100.1|PACid:26820591
c11158_g1_i2	uncharacterized loc101208255				XP_007035232		Thecc1EG020971t1|PACid:27456033	Gorai.002G026300.1|PACid:26792737
c11159_g1_i1	probable glycosyltransferase at5g03795	GO:0050508, GO:0016020	K02366,K02367	KOG1021	XP_007047744	AT4G38040.1|PACid:19648118	Thecc1EG000962t1|PACid:27437317	Gorai.003G036900.1|PACid:26800529
c1116_g1_i1	---NA---
c11160_g1_i1	bsd domain-containing isoform 1				XP_007037667	AT1G26300.1|PACid:19654711	Thecc1EG014389t1|PACid:27448408	Gorai.001G066800.1|PACid:26823051
c11161_g1_i2	myb-like transcription factor family protein isoform 1	GO:0043967, GO:0006281, GO:0043968, GO:0032259, GO:0003677, GO:0035267, GO:0045892, GO:0008168, GO:0003682, GO:0006338, GO:0000785	K11324	KOG2656	XP_007051200	AT2G47210.1|PACid:19640082	Thecc1EG004872t4|PACid:27432275	Gorai.004G145300.4|PACid:26776041
c11162_g1_i1	---NA---
c11162_g2_i1	acetyl- carboxylase 1-like	GO:0006633, GO:0046872, GO:0005524, GO:0004075, GO:0003989, GO:0009343, GO:0006090	K11262	KOG0368	XP_007018851	AT1G36160.2|PACid:19653858	Thecc1EG034957t2|PACid:27456785	Gorai.002G219400.2|PACid:26795648
c11163_g1_i1	Uncharacterized protein TCM_004685				XP_007050967	AT4G02360.1|PACid:19646097	Thecc1EG004685t1|PACid:27432737	Gorai.007G127500.1|PACid:26783254
c11164_g1_i1	zinc finger family protein	GO:0046872	K13148,K11982,K10634,K15701	KOG4628	XP_007044820	AT1G24580.1|PACid:19656544	Thecc1EG010559t1|PACid:27464731	Gorai.002G187900.1|PACid:26791624
c11165_g1_i2	nucleolar protein gar2-related isoform 1		K11294,K12597,K10747,K14786,K09506,K13093,K13714,K14437		XP_007028894	AT2G42320.2|PACid:19643367	Thecc1EG024825t1|PACid:27425158	Gorai.006G139400.1|PACid:26831360
c11166_g1_i1	Uncharacterized protein isoform 1				XP_007049170	AT2G32970.2|PACid:19642582	Thecc1EG002166t1|PACid:27436144	Gorai.001G196200.4|PACid:26819615
c11167_g1_i1	---NA---
c11168_g1_i1	histone deacetylase complex subunit sap30l				XP_007040289	AT1G75060.1|PACid:19653884	Thecc1EG016291t3|PACid:27450206	Gorai.006G209100.6|PACid:26832004
c11169_g1_i1	glutathione reductase	GO:0009987, GO:0043231, GO:0043168, GO:0044710, GO:0016668, GO:0044444, GO:0000166, GO:0050662	K00383	KOG0405	XP_007050416	AT3G54660.1|PACid:19662298	Thecc1EG046980t2|PACid:27433701	Gorai.007G142200.3|PACid:26778241
c1117_g1_i1	---NA---
c11170_g1_i1	two-component response regulator arr14 isoform 1	GO:0000160, GO:0000156, GO:0035556, GO:0006355, GO:0003677, GO:0016310, GO:0016301, GO:0003682, GO:0045449, GO:0000785	K14491		XP_007045291		Thecc1EG011067t3|PACid:27463853	Gorai.005G156900.1|PACid:26801715
c11171_g1_i1	remorin-like				XP_007040179	AT5G23750.2|PACid:19666143	Thecc1EG016219t1|PACid:27450999	Gorai.008G245400.4|PACid:26812989
c11172_g1_i1	phospholipid glycerol acyltransferase family protein isoform 1				XP_007040716		Thecc1EG016600t4|PACid:27447031	Gorai.004G182200.5|PACid:26777553
c11172_g2_i1	glycerol-3-phosphate chloroplastic	GO:0004366, GO:0016024, GO:0009570, GO:0042967	K00630		XP_007040713	AT1G32200.2|PACid:19652028	Thecc1EG016600t2|PACid:27447029	Gorai.007G033500.3|PACid:26783550
c11173_g1_i1	nuclear pore complex protein nup155-like	GO:0017056, GO:0005643, GO:0006913	K14312	KOG1900	XP_007045265	AT1G14850.1|PACid:19654093	Thecc1EG011050t1|PACid:27459983	Gorai.005G157100.1|PACid:26804160
c11173_g2_i1	nuclear pore complex protein nup155-like	GO:0017056, GO:0005643, GO:0006913			XP_010553665	AT1G14850.1|PACid:19654093	Thecc1EG011050t1|PACid:27459983	Gorai.005G157100.1|PACid:26804160
c11173_g3_i1	nuclear pore complex protein nup155-like	GO:0017056, GO:0005643, GO:0006913	K14312	KOG1900	XP_007045265	AT1G14850.1|PACid:19654093	Thecc1EG011050t1|PACid:27459983	Gorai.005G157100.1|PACid:26804160
c11175_g1_i1	abc transporter g family member 3-like	GO:0006200, GO:0005524, GO:0016887, GO:0016020	K05681,K06022	KOG0061	XP_007016837	AT2G28070.1|PACid:19638800	Thecc1EG042133t3|PACid:27429980	Gorai.003G144400.3|PACid:26799172
c11176_g1_i1	beta-tubulin	GO:0005874, GO:0051258, GO:0006184, GO:0007017, GO:0003924, GO:0005200, GO:0005525	K07375	KOG1375	AEK64520	AT5G23860.2|PACid:19672106	Thecc1EG040995t2|PACid:27427252	Gorai.004G210600.3|PACid:26772790
c11177_g1_i1	protein accumulation and replication of chloroplasts 3-like				XP_007045379	AT1G75010.1|PACid:19655044	Thecc1EG011154t2|PACid:27462216	Gorai.002G169200.1|PACid:26792561
c11179_g1_i1	tetratricopeptide repeat-like superfamily protein isoform 2		K15336,K15271,K15078,K03457,K00799		XP_007052484	AT3G53170.1|PACid:19662260	Thecc1EG005848t4|PACid:27435820	Gorai.004G066800.2|PACid:26775754
c1118_g1_i1	---NA---
c11180_g1_i1	probable lrr receptor-like serine threonine-protein kinase at4g36180	GO:0016491, GO:0016787, GO:0006468, GO:0005524, GO:0016021, GO:0004674, GO:0055114, GO:0009069	K13420,K08286,K00924,K13428,K13415	KOG0444	XP_007017699	AT1G75640.1|PACid:19656510	Thecc1EG034160t1|PACid:27458467	Gorai.009G271000.1|PACid:26769730
c11181_g1_i3	---NA---
c11182_g1_i2	lrr receptor-like serine threonine-protein kinase	GO:0004715, GO:0006468, GO:0005524, GO:0004674, GO:0009069	K04733,K13416,K13418,K13430,K13417	KOG1187	XP_007022315	AT1G16670.1|PACid:19657927	Thecc1EG032498t1|PACid:27444254	Gorai.002G032800.1|PACid:26793094
c11183_g1_i1	---NA---
c11184_g1_i1	RGPR-related, putative				XP_007052172		Thecc1EG005600t1|PACid:27435701	Gorai.001G175300.1|PACid:26822216
c11185_g1_i1	u-box domain-containing protein 4-like	GO:0016874	K08332	KOG4224	XP_007018507	AT3G01400.1|PACid:19660639	Thecc1EG034709t1|PACid:27456756	Gorai.009G219600.1|PACid:26761842
c11186_g1_i2	mitochondrial-processing peptidase subunit	GO:0046872, GO:0004222, GO:0006508			XP_007012924	AT5G56730.1|PACid:19671141	Thecc1EG046923t1|PACid:27427122	Gorai.009G030000.1|PACid:26766508
c11187_g1_i2	trna-splicing ligase				XP_007048579	AT1G55360.1|PACid:19657352	Thecc1EG001624t2|PACid:27434419	Gorai.001G241400.2|PACid:26824916
c11188_g1_i2	transcription initiation factor tfiid subunit 8-like				XP_007027393	AT4G34340.1|PACid:19647928	Thecc1EG022212t1|PACid:27422574	Gorai.006G164400.1|PACid:26832575
c11189_g1_i1	probable lrr receptor-like serine threonine-protein kinase at4g08850		K00924,K13420,K08286,K13428,K13415	KOG0444	CDP20273	AT5G44700.1|PACid:19673009	Thecc1EG005649t1|PACid:27436500	Gorai.006G021000.1|PACid:26834199
c1119_g1_i1	o-fucosyltransferase family protein isoform 1				XP_007030064	AT3G03810.1|PACid:19663941	Thecc1EG025900t2|PACid:27422196	Gorai.013G193700.4|PACid:26791460
c11190_g1_i1	---NA---
c11190_g2_i1	probable apyrase 7	GO:0016787			XP_007040844	AT4G19180.1|PACid:19648314	Thecc1EG016686t3|PACid:27448102	Gorai.008G219700.4|PACid:26814834
c11190_g3_i1	gda1 cd39 nucleoside phosphatase family protein isoform 1	GO:0016787			XP_007040844	AT4G19180.1|PACid:19648314	Thecc1EG016686t3|PACid:27448102	Gorai.008G219700.4|PACid:26814834
c11191_g1_i1	cardiolipin synthase	GO:0019722, GO:0008808, GO:0008654, GO:0016020, GO:0005739	K08744	KOG1617	XP_007026032	AT4G04870.1|PACid:19648744	Thecc1EG030194t1|PACid:27438136	Gorai.010G179400.2|PACid:26757153
c11192_g1_i1	nac domain-containing protein 78				XP_007010050	AT5G04410.1|PACid:19671101	Thecc1EG043360t1|PACid:27443616	Gorai.009G309000.1|PACid:26769629
c11192_g2_i1	nac domain-containing protein 78				XP_007010050	AT5G04410.1|PACid:19671101	Thecc1EG043360t1|PACid:27443616	Gorai.009G309000.1|PACid:26769629
c11193_g1_i1	kinase domain-containing protein isoform 1	GO:0016772			XP_007037036	AT1G73460.1|PACid:19649843	Thecc1EG013275t4|PACid:27447322	Gorai.005G135000.4|PACid:26805592
c11194_g1_i1	wrky dna-binding protein	GO:0003700, GO:0043565, GO:0006355, GO:0005667, GO:0045449	K13424,K13423,K13426,K13425		XP_007032626	AT1G13960.1|PACid:19652502	Thecc1EG018667t1|PACid:27453575	Gorai.012G051500.1|PACid:26826237
c11195_g1_i1	Uncharacterized protein isoform 1				XP_007032877	AT5G38880.1|PACid:19670279	Thecc1EG018988t1|PACid:27455433	Gorai.001G207000.2|PACid:26823209
c11196_g1_i1	hop-interacting protein thi031				XP_007031719	AT5G40690.1|PACid:19672381	Thecc1EG017062t1|PACid:27452630	Gorai.012G091100.1|PACid:26827196
c11197_g1_i3	omega-6 fatty acid chloroplastic-like	GO:0006629, GO:0009941, GO:0010205, GO:0045485	K10255	KOG4232	XP_007011948	AT4G30950.1|PACid:19647443	Thecc1EG037066t1|PACid:27428574	Gorai.013G216300.1|PACid:26789781
c11198_g1_i2	acyl- n-acyltransferase with ring fyve phd-type zinc finger isoform 1				XP_007050572		Thecc1EG004342t1|PACid:27433926	Gorai.004G078800.1|PACid:26773117
c11199_g1_i2	low quality protein: uncharacterized loc101218879	GO:0045454, GO:0009055, GO:0015035, GO:0035556, GO:0006118	K08857,K05971,K03676,K01110	KOG1752	XP_007045576	AT3G11920.1|PACid:19660207	Thecc1EG011305t1|PACid:27460192	Gorai.005G151400.1|PACid:26806514
c112_g1_i1	rna exonuclease 3				XP_007027287		Thecc1EG022118t1|PACid:27424606	Gorai.006G167900.1|PACid:26833844
c1120_g1_i1	cellulose synthase-like protein d3	GO:0009846, GO:0016760, GO:0005794, GO:0030244, GO:0016021, GO:0005982, GO:0005985, GO:0006011	K00770,K10999		ACM89779	AT5G16910.1|PACid:19670332	Thecc1EG016602t1|PACid:27451029	Gorai.008G223700.2|PACid:26813287
c11200_g1_i2	cation-chloride cotransporter 1	GO:0015377, GO:0016021, GO:0055085, GO:0006812, GO:0006821	K14427,K13627	KOG2082	XP_007041133	AT1G30450.3|PACid:19657378	Thecc1EG006088t1|PACid:27460697	Gorai.008G047100.2|PACid:26813667
c11201_g1_i1	vegetative incompatibility protein het-e-1-like	GO:0016905, GO:0000166, GO:0009507, GO:0009069, GO:0016310, GO:0016459	K10260,K14963	KOG0274	XP_007041374	AT3G18950.1|PACid:19661968	Thecc1EG006295t1|PACid:27461944	Gorai.005G263800.1|PACid:26801374
c11202_g1_i1	probable methyltransferase pmt26	GO:0032259, GO:0008168			XP_007048444	AT5G64030.1|PACid:19672258	Thecc1EG001530t1|PACid:27435946	Gorai.008G094300.2|PACid:26814094
c11203_g1_i1	dna-directed rna polymerase subunit beta				XP_007019798		Thecc1EG036188t1|PACid:27458382	Gorai.013G136900.5|PACid:26789362
c11204_g1_i2	g-type lectin s-receptor-like serine threonine-protein kinase at1g11410	GO:0004715, GO:0048544, GO:0006468, GO:0005524, GO:0004674, GO:0009069	K13430,K04733,K13417,K00924,K13416	KOG1187	XP_007025881	AT1G11340.1|PACid:19652050	Thecc1EG030045t1|PACid:27439550	Gorai.009G175200.1|PACid:26764159
c11205_g1_i1	---NA---
c11205_g2_i1	---NA---
c11205_g3_i1	---NA---
c11205_g4_i1	---NA---
c11205_g5_i1	---NA---
c11206_g1_i1	uncharacterized aarf domain-containing protein kinase chloroplastic-like	GO:0004672, GO:0006468, GO:0005524	K08869	KOG1235	XP_006473162	AT1G71810.1|PACid:19656494	Thecc1EG036590t1|PACid:27458715	Gorai.010G130800.1|PACid:26756787
c11207_g1_i1	PREDICTED: uncharacterized protein LOC103957084 isoform X2				XP_009367445	AT5G11630.2|PACid:19665431	Thecc1EG037203t4|PACid:27428150	Gorai.009G049400.1|PACid:26770140
c11207_g2_i1	Uncharacterized protein isoform 2, partial				XP_007012146	AT5G11630.1|PACid:19665430	Thecc1EG037203t4|PACid:27428150	Gorai.009G049400.1|PACid:26770140
c11208_g1_i3	proline--trna ligase-like	GO:0005739, GO:0004827, GO:0016226, GO:0010109, GO:0009553, GO:0010027, GO:0010228, GO:0009658, GO:0048481, GO:0005524, GO:0009570, GO:0006433, GO:0009793, GO:0006525, GO:0006560	K01881	KOG4163	XP_007038784	AT5G52520.1|PACid:19667286	Thecc1EG015230t1|PACid:27447276	Gorai.008G275300.1|PACid:26814445
c11209_g1_i1	trna arginine adenosine isoform 2		K01500,K11991,K01485	KOG1018	XP_007046362	AT1G68720.1|PACid:19656251	Thecc1EG011900t2|PACid:27461740	Gorai.008G188400.1|PACid:26814919
c1121_g1_i1	protein upstream of flc isoform x1				XP_007016884	AT2G28150.1|PACid:19641775	Thecc1EG042162t4|PACid:27425954	Gorai.004G232000.2|PACid:26776250
c11210_g1_i1	phox domain-containing protein isoform 1		K15152,K12478,K10352,K10421,K03529,K10395,K04648,K04437	KOG0161	XP_007011827	AT4G32160.1|PACid:19645550	Thecc1EG036978t3|PACid:27427250	Gorai.001G034600.4|PACid:26824053
c11211_g1_i1	acid phosphatase 1-like	GO:0003993, GO:0006771, GO:0019497	K02866,K01078		XP_007012979	AT4G29260.1|PACid:19648229	Thecc1EG037750t2|PACid:27425619	Gorai.010G078600.2|PACid:26760262
c11212_g1_i1	lipase yor059c			KOG4372	XP_007038280	AT5G51180.2|PACid:19665781	Thecc1EG014855t1|PACid:27448771	Gorai.008G214100.1|PACid:26818922
c11213_g1_i2	dnaj homolog subfamily c member 8-like				XP_010031569	AT5G22080.1|PACid:19668204	Thecc1EG041220t1|PACid:27428344	Gorai.009G082400.3|PACid:26771300
c11214_g1_i1	mitochondrial import inner membrane translocase subunit tim13-like	GO:0015450, GO:0005758, GO:0005743, GO:0005507, GO:0015031, GO:0009941	K10836	KOG1733	KHG17243	AT1G61570.1|PACid:19656237	Thecc1EG015592t1|PACid:27449006	Gorai.008G260900.1|PACid:26813015
c11215_g1_i1	---NA---
c11216_g1_i1	probable receptor protein kinase tmk1	GO:0016772	K00924,K08286,K13420,K13415,K06850,K06883,K01768	KOG0618	XP_009373574	AT3G23750.1|PACid:19661263	Thecc1EG020205t2|PACid:27454669	Gorai.005G026700.1|PACid:26802097
c11217_g1_i1	pentatricopeptide repeat-containing protein mitochondrial-like				XP_007044407	AT1G05670.2|PACid:19649596	Thecc1EG010060t1|PACid:27463417	Gorai.005G189200.2|PACid:26805440
c11218_g1_i1	---NA---
c11219_g1_i4	nac domain isoform partial				XP_007020196	AT1G34190.1|PACid:19654164	Thecc1EG036587t4|PACid:27459202	Gorai.009G260000.1|PACid:26771506
c1122_g1_i1	enhancer of polycomb-like transcription factor isoform 1	GO:0035267		KOG2261	XP_007010267	AT5G04670.1|PACid:19671576	Thecc1EG043753t1|PACid:27441879	Gorai.002G145600.3|PACid:26792109
c1122_g2_i1	enhancer of polycomb-like transcription factor isoform 1	GO:0035267			XP_007010267	AT5G04670.1|PACid:19671576	Thecc1EG043753t1|PACid:27441879	Gorai.011G230300.1|PACid:26812516
c11220_g1_i1	d-tagatose- -bisphosphate aldolase subunit kbaz				XP_007027425	AT2G36895.1|PACid:19640519	Thecc1EG022254t1|PACid:27424153	Gorai.002G161800.1|PACid:26795029
c11221_g1_i3	(6-4)dna photolyase	GO:0003904, GO:0009507, GO:0005634, GO:0003914, GO:0009411, GO:0006281			XP_007023941	AT3G15620.1|PACid:19662443	Thecc1EG047060t3|PACid:27437835	Gorai.010G143600.1|PACid:26759222
c11222_g1_i1	granulin repeat cysteine protease family protein	GO:0005773, GO:0005515, GO:0052541, GO:0052546, GO:0032440, GO:0009507, GO:0006508, GO:0005829, GO:0048046, GO:0005783, GO:0009651, GO:0008234, GO:0055114	K01376,K15272,K01365	KOG1542	XP_007017153	AT5G43060.1|PACid:19668009	Thecc1EG033775t1|PACid:27457455	Gorai.002G133800.2|PACid:26796417
c11223_g1_i1	b2 protein		K14404		XP_007040571	AT5G42050.1|PACid:19672887	Thecc1EG016497t1|PACid:27447779	Gorai.004G131900.1|PACid:26774720
c11224_g1_i1	---NA---
c11225_g1_i1	sac3 ganp nin1 mts3 eif-3 p25 family isoform 3				XP_007010706	AT3G54380.3|PACid:19662730	Thecc1EG044642t1|PACid:27442365	Gorai.010G212700.1|PACid:26759693
c11226_g1_i2	plasma membrane atpase 4 isoform 1	GO:0008553, GO:0016021, GO:0046872, GO:0006754, GO:0006200, GO:0005524, GO:0006119, GO:0015992	K01535	KOG0205	KHG28536	AT2G24520.1|PACid:19639827	Thecc1EG039126t3|PACid:27430031	Gorai.004G027300.3|PACid:26773370
c11227_g1_i1	proteasome subunit beta type-3-a-like	GO:0005737, GO:0005839, GO:0005634, GO:0004298, GO:0051603	K02735	KOG0180	XP_007019135	AT1G21720.1|PACid:19649188	Thecc1EG035163t1|PACid:27457657	Gorai.005G088700.2|PACid:26805648
c11228_g1_i2	phosphoglycerate mutase family protein	GO:0003824, GO:0008152	K01834	KOG0235	XP_007040320	AT3G05170.1|PACid:19662165	Thecc1EG016313t1|PACid:27448235	Gorai.008G248800.1|PACid:26813673
c11229_g1_i1	probable protein s-acyltransferase 12	GO:0008270, GO:0016740	K14423	KOG1315	XP_007051453	AT4G00840.1|PACid:19648668	Thecc1EG005056t1|PACid:27434977	Gorai.001G151300.4|PACid:26824125
c11229_g1_i2	probable protein s-acyltransferase 12	GO:0008270, GO:0016740			XP_007051453	AT4G00840.1|PACid:19648668	Thecc1EG005056t1|PACid:27434977	Gorai.001G151300.4|PACid:26824125
c11229_g2_i1	probable protein s-acyltransferase 12	GO:0046872			XP_010100672	AT4G00840.1|PACid:19648668	Thecc1EG005056t1|PACid:27434977	Gorai.001G151300.1|PACid:26824124
c11229_g2_i2	probable protein s-acyltransferase 12 isoform x1	GO:0046872			XP_007051453	AT4G00840.1|PACid:19648668	Thecc1EG005056t1|PACid:27434977	Gorai.001G151300.1|PACid:26824124
c1123_g1_i1	---NA---
c11230_g1_i1	uncharacterized partial				XP_007012983	AT4G29310.1|PACid:19646655	Thecc1EG037753t1|PACid:27431261	Gorai.009G028600.1|PACid:26763043
c11231_g1_i1	26s protease regulatory subunit 8 homolog a-like	GO:0005737, GO:0008233, GO:0030163, GO:0005524, GO:0008568, GO:0006508	K03066	KOG0728	KDO80361	AT5G20000.1|PACid:19669291	Thecc1EG037986t1|PACid:27429812	Gorai.010G066600.1|PACid:26757244
c11232_g1_i1	histone-lysine n-methyltransferase atx3-like isoform x2	GO:0046872, GO:0032259, GO:0008168	K11347,K11348	KOG1080	XP_007051556	AT3G61740.2|PACid:19658758	Thecc1EG005153t1|PACid:27437056	Gorai.008G125100.3|PACid:26817580
c11233_g1_i2	carbohydrate-binding-like isoform 2		K15535,K01176,K01178		XP_007026749	AT5G01260.2|PACid:19670152	Thecc1EG021717t2|PACid:27423494	Gorai.006G181700.2|PACid:26834167
c11234_g1_i1	reticuline oxidase-like	GO:0050660, GO:0050468, GO:0008762, GO:0055114, GO:0009821, GO:0006040	K00309,K00540	KOG1231	XP_007023054	AT1G30700.1|PACid:19655193	Thecc1EG027060t1|PACid:27440107	Gorai.011G007000.1|PACid:26806955
c11235_g1_i1	protein flx-like 1-like				KHG10501	AT2G30120.2|PACid:19641733	Thecc1EG042210t2|PACid:27428845	Gorai.009G112800.1|PACid:26766860
c11236_g1_i1	40s ribosomal protein s15-like isoform 1	GO:0005730, GO:0003735, GO:0005886, GO:0003723, GO:0022627, GO:0006412, GO:0042254	K02958	KOG0898	KHG25507	AT5G09500.1|PACid:19665441	Thecc1EG004186t1|PACid:27436364	Gorai.013G104400.1|PACid:26790195
c11237_g1_i1	error-prone dna polymerase 2				XP_007010860	AT5G06970.1|PACid:19666649	Thecc1EG044838t1|PACid:27442403	Gorai.009G298800.1|PACid:26762845
c11238_g1_i1	dead deah box helicase				EFN72956
c11239_g1_i2	e3 ubiquitin-protein ligase sinat2	GO:0005515, GO:0007275, GO:0016567, GO:0006511, GO:0004842, GO:0005634, GO:0008270	K04506	KOG3002	XP_007029035	AT3G58040.1|PACid:19662339	Thecc1EG024949t3|PACid:27420864	Gorai.002G223600.1|PACid:26793516
c1124_g1_i1	transmembrane protein 87b			KOG2568	XP_007041553		Thecc1EG006419t1|PACid:27462688	Gorai.013G272300.2|PACid:26786681
c11240_g1_i1	1-acyl-sn-glycerol-3-phosphate acyltransferase delta isoform 1				XP_007040476	AT1G64355.2|PACid:19650404	Thecc1EG016425t2|PACid:27449449	Gorai.004G134700.1|PACid:26777076
c11240_g2_i1	wrky transcription factor 41		K13426,K13425,K13424		XP_007040478	AT4G23810.1|PACid:19648384	Thecc1EG016426t1|PACid:27448060	Gorai.004G134600.1|PACid:26771750
c11241_g1_i1	receptor like protein				XP_006448693	AT3G11010.1|PACid:19662184	Thecc1EG030697t1|PACid:27444655	Gorai.009G354600.1|PACid:26770910
c11242_g1_i2	---NA---
c11243_g1_i3	mortality factor 4-like protein 1-like		K11339	KOG3001	XP_007018592	AT4G37280.1|PACid:19645339	Thecc1EG034778t1|PACid:27457092	Gorai.007G055700.2|PACid:26780164
c11244_g1_i2	protein isoform 3			KOG4541	XP_007030411	AT3G04490.1|PACid:19663120	Thecc1EG026187t3|PACid:27425520	Gorai.004G249100.2|PACid:26773346
c11245_g1_i1	---NA---
c11246_g1_i1	calcium-transporting atpase plasma membrane-type-like		K01537		XP_007050467		Thecc1EG004258t1|PACid:27435051	Gorai.004G056600.1|PACid:26775789
c11247_g1_i1	serine threonine-protein kinase endoribonuclease ire1a	GO:0016740	K08852	KOG1027	XP_007046472	AT2G17520.1|PACid:19641997	Thecc1EG000044t1|PACid:27432300	Gorai.003G001300.1|PACid:26800615
c11248_g1_i2	scar family isoform 3				XP_007025378	AT1G29170.1|PACid:19656211	Thecc1EG029698t2|PACid:27440210	Gorai.009G162400.7|PACid:26765671
c11249_g1_i1	er lumen protein retaining receptor-like	GO:0005789, GO:0046923, GO:0006621, GO:0016192, GO:0016021, GO:0015031	K10949	KOG3106	XP_007034348	AT3G25040.1|PACid:19659855	Thecc1EG020311t1|PACid:27452779	Gorai.005G032300.1|PACid:26803895
c1125_g1_i1	---NA---
c11250_g1_i1	suppressor of gene silencing				XP_007010272	AT3G22430.1|PACid:19659618	Thecc1EG043762t1|PACid:27443149	Gorai.012G023700.1|PACid:26825157
c11251_g1_i1	luc7-like protein 3		K13212	KOG0796	XP_007038380	AT5G51410.3|PACid:19666518	Thecc1EG014922t2|PACid:27446677	Gorai.007G046600.2|PACid:26778082
c11252_g1_i1	spa1-related 4 family protein	GO:0016874, GO:0004672, GO:0006468, GO:0005524, GO:0032440, GO:0055114	K10143,K08860,K00924	KOG1033	XP_007021487	AT3G15354.1|PACid:19663009	Thecc1EG031518t2|PACid:27445543	Gorai.007G322900.8|PACid:26784778
c11252_g2_i1	spa1-related 3 isoform 2	GO:0016874, GO:0004672, GO:0006468, GO:0005524, GO:0032440, GO:0055114	K10143	KOG1033	XP_007021487	AT3G15354.1|PACid:19663009	Thecc1EG031518t2|PACid:27445543	Gorai.007G322900.7|PACid:26784777
c11253_g1_i1	cyclopropane-fatty-acyl-phospholipid synthase isoform 1	GO:0016491, GO:0008610, GO:0055114, GO:0008168	K00574,K06954	KOG0029	XP_007035215	AT3G23530.1|PACid:19660122	Thecc1EG020958t1|PACid:27455825	Gorai.002G026100.2|PACid:26793601
c11254_g1_i3	guanine nucleotide-binding protein subunit gamma 2-like	GO:0044699			XP_007034913	AT3G22942.1|PACid:19659732	Thecc1EG020736t1|PACid:27451629	Gorai.011G167000.2|PACid:26809278
c11255_g1_i2	crs2-associated factor mitochondrial	GO:0003723			XP_007020901	AT5G54890.1|PACid:19672928	Thecc1EG030945t4|PACid:27444664	Gorai.009G435300.1|PACid:26768894
c11256_g1_i1	---NA---
c11257_g1_i1	tyrosyl-dna phosphodiesterase 1 isoform x2	GO:0008081, GO:0005634, GO:0006281	K10862	KOG2031	XP_007025983	AT5G15170.1|PACid:19665450	Thecc1EG030158t1|PACid:27440645	Gorai.011G016800.1|PACid:26812198
c11258_g1_i1	dna-binding escarola -like protein				XP_007030487	AT3G04590.2|PACid:19664811	Thecc1EG026254t1|PACid:27422718	Gorai.007G280000.1|PACid:26782952
c11259_g1_i1	myb family transcription factor family protein	GO:0010114, GO:0006355, GO:0009908, GO:0003677, GO:0003700, GO:0009630, GO:0048262, GO:0003682, GO:0009793, GO:0005667, GO:0045449, GO:0000785		KOG0724	XP_010088924	AT4G39250.1|PACid:19647349	Thecc1EG006883t1|PACid:27461378	Gorai.005G244000.1|PACid:26803275
c1126_g1_i1	exosome complex component rrp45	GO:0005737, GO:0004527, GO:0010025, GO:0005634			XP_007015122	AT3G12990.3|PACid:19661155	Thecc1EG040771t1|PACid:27427967	Gorai.006G126700.4|PACid:26833238
c11260_g1_i1	snf1-related protein kinase regulatory subunit gamma-1-like	GO:0016301, GO:0016310			XP_007046205	AT1G69800.1|PACid:19651945	Thecc1EG011791t2|PACid:27464841	Gorai.013G082400.1|PACid:26790999
c11261_g1_i2	cytochrome p450	GO:0020037, GO:0016705, GO:0004497, GO:0005506, GO:0009055, GO:0055114, GO:0006118	K00517,K05280,K09754	KOG0156	XP_007017417	AT4G31950.1|PACid:19643815	Thecc1EG033955t2|PACid:27458253	Gorai.002G130200.1|PACid:26794866
c11262_g1_i1	calcium-binding protein pbp1-like	GO:0005509	K10840	KOG0028	XP_007025860	AT5G54490.1|PACid:19667368	Thecc1EG030026t1|PACid:27438531	Gorai.010G147900.1|PACid:26759245
c11262_g1_i2	calcium-binding protein pbp1-like	GO:0005509	K10840	KOG0028	XP_007021226	AT4G27280.1|PACid:19645827	Thecc1EG031286t1|PACid:27444864	Gorai.002G077800.1|PACid:26792036
c11262_g2_i1	calcium-binding protein pbp1-like	GO:0005509	K10840	KOG0028	XP_007021226	AT4G27280.1|PACid:19645827	Thecc1EG031286t1|PACid:27444864	Gorai.002G077800.1|PACid:26792036
c11263_g1_i1	---NA---
c11264_g1_i1	della protein	GO:0050794, GO:0006351	K14494		XP_007033025	AT3G03450.1|PACid:19663486	Thecc1EG019165t1|PACid:27452850	Gorai.001G089400.1|PACid:26820395
c11265_g1_i1	atp-dependent rna helicase dbp-7				XP_007035255		Thecc1EG020992t1|PACid:27453705	Gorai.005G053900.1|PACid:26806283
c11266_g1_i1	single-stranded dna-binding mitochondrial	GO:0003697, GO:0005739	K03111	KOG1653	KHG00653	AT3G18580.1|PACid:19663189	Thecc1EG012239t1|PACid:27448118	Gorai.001G048000.1|PACid:26822588
c11267_g1_i1	dna (cytosine-5)-methyltransferase drm2-like	GO:0006306, GO:0003677, GO:0008168	K00558		XP_007031510	AT5G14620.1|PACid:19665287	Thecc1EG016907t3|PACid:27451733	Gorai.012G062900.3|PACid:26825283
c11268_g1_i1	auxin response factor 19-like	GO:0006355, GO:0003677, GO:0046983, GO:0009734, GO:0005634	K14486	KOG3598	XP_007014531	AT5G20730.2|PACid:19666707	Thecc1EG039715t1|PACid:27426979	Gorai.012G009000.4|PACid:26825461
c11269_g1_i2	acyl- -binding protein	GO:0050826, GO:0000062, GO:0031210, GO:0005886, GO:0006869, GO:0005829	K08762	KOG0817	KHG12614	AT1G31812.1|PACid:19655299	Thecc1EG016747t2|PACid:27449859	Gorai.007G349800.1|PACid:26778768
c1127_g1_i1	btb poz domain-containing protein at5g41330	GO:0051260		KOG2714	XP_007040282	AT5G41330.1|PACid:19668977	Thecc1EG016284t1|PACid:27449544	Gorai.003G157600.1|PACid:26799043
c11270_g1_i1	reverse transcriptase	GO:0003964, GO:0006278, GO:0003723	K07497,K04228,K03364,K10325,K04180		CAD45567		Thecc1EG002794t1|PACid:27435443
c11270_g2_i1	retrotransposon protein	GO:0003964, GO:0006278, GO:0003723, GO:0005634, GO:0008270, GO:0015074	K07497,K04228,K02922,K08029,K15360		XP_010064348	ATMG00860.1|PACid:19643681	Thecc1EG012877t1|PACid:27450525
c11271_g1_i2	2-phytyl- -beta-naphthoquinone chloroplastic-like	GO:0008168, GO:0032259	K03183	KOG1540	KHG10872	AT1G23360.1|PACid:19657999	Thecc1EG010439t1|PACid:27461562	Gorai.002G186100.1|PACid:26794052
c11272_g1_i1	---NA---
c11272_g1_i2	---NA---
c11272_g2_i1	---NA---
c11273_g1_i1	rna polymerase alpha subunit	GO:0005840, GO:0003899, GO:0006351, GO:0003677, GO:0003735, GO:0046983, GO:0009507, GO:0006412, GO:0005730, GO:0006144, GO:0006206, GO:0042254	K03040		XP_004173875	ATCG00740.1|PACid:19637960	Thecc1EG046399t1|PACid:27459558	Gorai.004G166700.1|PACid:26772725
c11274_g1_i2	modifier of isoform 1				XP_007036304	AT4G24680.1|PACid:19644466	Thecc1EG012153t1|PACid:27450378	Gorai.005G135600.5|PACid:26804805
c11275_g1_i3	outer arm dynein light chain 1 isoform 1		K13730,K13124,K01768,K11293,K10168,K15731,K14142	KOG0531	XP_007043411	AT4G03260.2|PACid:19645956	Thecc1EG007845t5|PACid:27461288	Gorai.005G207300.3|PACid:26803115
c11276_g1_i1	anthocyanin 5-aromatic	GO:0047183, GO:0042967	K14329		XP_007032771	AT5G39050.1|PACid:19666425	Thecc1EG018807t1|PACid:27453738	Gorai.001G265700.1|PACid:26824306
c11277_g1_i2	lysosomal pro-x carboxypeptidase	GO:0005773, GO:0009086, GO:0008236, GO:0000394, GO:0009507, GO:0006508, GO:0005829	K01285	KOG2183	XP_007047632	AT5G65760.1|PACid:19665457	Thecc1EG000865t1|PACid:27431379	Gorai.003G033300.1|PACid:26800576
c11277_g2_i2	lysosomal pro-x carboxypeptidase-like	GO:0004180, GO:0008236, GO:0006508	K01285	KOG2183	XP_007047632	AT5G65760.1|PACid:19665457	Thecc1EG000865t1|PACid:27431379	Gorai.003G033300.2|PACid:26800577
c11278_g1_i1	hypothetical protein F383_08358				KHG20156	AT4G00585.1|PACid:19646316	Thecc1EG005394t1|PACid:27434796	Gorai.001G170800.2|PACid:26819332
c11279_g1_i1	serine threonine-protein kinase afc2-like	GO:0006468, GO:0005524, GO:0004674, GO:0009069			XP_004309989	AT4G24740.1|PACid:19645315	Thecc1EG014497t4|PACid:27449547	Gorai.001G063800.3|PACid:26822811
c1128_g1_i1	dehydrogenase reductase sdr family member on chromosome x				XP_007035942	AT5G15940.1|PACid:19670086	Thecc1EG021462t2|PACid:27456129	Gorai.005G070800.3|PACid:26805015
c11280_g1_i1	transcription factor bpe -like protein	GO:0046983	K12126,K10863		KHF99443	AT1G59640.1|PACid:19656080	Thecc1EG045748t1|PACid:27441196	Gorai.005G188700.1|PACid:26804014
c11280_g2_i1	protein argonaute 2-like	GO:0003743, GO:0005840, GO:0006446	K11596,K11593	KOG1041	KHG20055	AT1G31280.1|PACid:19656712	Thecc1EG029345t2|PACid:27438671	Gorai.010G171800.1|PACid:26759128
c11281_g1_i1	craniofacial development protein 2-like	GO:1901363, GO:0097159, GO:0003824			XP_003638432
c11281_g2_i1	craniofacial development protein 2-like	GO:0003676, GO:0003824			XP_003638432
c11282_g1_i1	---NA---
c11282_g1_i2	zinc finger and btb domain-containing protein 48 isoform 1				XP_007041562	AT1G68140.2|PACid:19654262	Thecc1EG006422t3|PACid:27460090	Gorai.005G260200.2|PACid:26804496
c11282_g2_i1	zinc finger and btb domain-containing protein 48 isoform 1				XP_007041562	AT1G68140.2|PACid:19654262	Thecc1EG006422t3|PACid:27460090	Gorai.005G260200.2|PACid:26804496
c11283_g1_i1	pentatricopeptide repeat-containing protein mitochondrial-like				XP_007022117	AT3G14580.1|PACid:19663932	Thecc1EG032264t1|PACid:27445682	Gorai.007G334700.1|PACid:26783668
c11284_g1_i1	dna rna-binding protein kin17-like		K13102	KOG2837	KHG03219	AT1G55460.1|PACid:19649725	Thecc1EG042775t1|PACid:27443249	Gorai.011G260400.1|PACid:26807403
c11285_g1_i2	serine threonine-protein kinase 3 isoform x1	GO:0005524, GO:0000186, GO:0004709, GO:0007178, GO:0009069			XP_007021552	AT3G15220.1|PACid:19658817	Thecc1EG031601t2|PACid:27444734	Gorai.009G376100.7|PACid:26771073
c11286_g1_i1	calmodulin-binding transcription activator 5	GO:0003676			XP_010094319
c11287_g1_i2	histone-lysine n-methyltransferase ashr2		K11426	KOG2084	XP_007035768	AT2G19640.2|PACid:19638814	Thecc1EG021343t2|PACid:27455620	Gorai.006G259000.1|PACid:26829110
c11288_g1_i1	---NA---
c11288_g2_i1	---NA---
c11289_g1_i1	c2 domain-containing family protein		K03008,K15290,K15293	KOG1028	XP_007036539	AT3G18370.1|PACid:19658354	Thecc1EG012358t1|PACid:27447890	Gorai.008G287000.1|PACid:26813507
c1129_g1_i1	methylesterase 17-like		K13544,K08233		XP_007011384	AT3G10870.1|PACid:19664012	Thecc1EG045570t1|PACid:27442896	Gorai.009G292500.1|PACid:26763229
c11290_g1_i1	nbs-lrr resistance protein				XP_007021357	AT1G15890.1|PACid:19651324	Thecc1EG031385t1|PACid:27445972	Gorai.007G320900.1|PACid:26783600
c11291_g1_i2	cytochrome c oxidase subunit 2	GO:0005743, GO:0005507, GO:0016021, GO:0004129, GO:0006123, GO:0015992, GO:0045277	K02261,K02256	KOG4767	AFZ85273	ATMG00160.1|PACid:19643626	Thecc1EG042398t2|PACid:27442692	Gorai.001G161700.1|PACid:26820625
c11292_g1_i1	---NA---
c11293_g1_i1	phospholipase a1- chloroplastic-like	GO:0004806, GO:0009507, GO:0047714, GO:0008970, GO:0046486, GO:0009395	K01058,K01046,K01066,K09252	KOG4569	XP_007039723	AT4G16820.1|PACid:19646714	Thecc1EG015889t1|PACid:27449194	Gorai.008G231900.1|PACid:26813402
c11294_g1_i1	---NA---
c11295_g1_i1	ankyrin repeat family		K15502,K15503,K08803,K10380	KOG4177	XP_007039669	AT4G03460.1|PACid:19645397	Thecc1EG015843t1|PACid:27449306	Gorai.002G082400.1|PACid:26795425
c11296_g1_i1	probable trehalose-phosphate phosphatase f		K01087,K00697	KOG1050	XP_010106223	AT4G22590.1|PACid:19648923	Thecc1EG014935t4|PACid:27449627	Gorai.008G216700.3|PACid:26816398
c11297_g1_i1	calcineurin-like metallo-phosphoesterase superfamily protein isoform 1	GO:0046872, GO:0004721, GO:0006470	K01090,K06269	KOG0374	XP_007031026	AT3G05580.1|PACid:19663869	Thecc1EG026673t2|PACid:27421899	Gorai.004G239200.3|PACid:26776735
c11298_g1_i1	ubiquitin activating enzyme 2 isoform 1		K03178	KOG2012	KHG11778	AT2G30110.1|PACid:19642960	Thecc1EG042199t1|PACid:27425750	Gorai.004G233800.3|PACid:26776054
c11299_g1_i1	zinc finger isoform 1	GO:0008270	K10144	KOG1940	XP_007036557	AT3G18290.1|PACid:19658745	Thecc1EG012374t1|PACid:27449974	Gorai.007G005400.1|PACid:26778946
c113_g1_i2	snf2 domain-containing protein helicase domain-containing protein isoform 1	GO:0003676, GO:0003824	K11320	KOG0391	XP_007029182	AT3G12810.1|PACid:19660244	Thecc1EG025077t1|PACid:27422596	Gorai.004G264200.3|PACid:26774573
c1130_g1_i1	ubiquitin carboxyl-terminal hydrolase 8-like				XP_007028022	AT5G22030.2|PACid:19672961	Thecc1EG023086t1|PACid:27422257	Gorai.006G147900.2|PACid:26830431
c11300_g1_i1	tetraketide alpha-pyrone reductase 2-like	GO:0045552, GO:0055114, GO:0044237, GO:0050662, GO:0009813	K13082,K09753,K00091	KOG1502	XP_008243222	AT1G68540.2|PACid:19654330	Thecc1EG009973t1|PACid:27462323	Gorai.008G053000.1|PACid:26817611
c11300_g2_i1	tetraketide alpha-pyrone reductase 2-like	GO:0045552, GO:0055114, GO:0044237, GO:0050662, GO:0009813			XP_007044379	AT1G68540.1|PACid:19654329	Thecc1EG009973t1|PACid:27462323	Gorai.002G231600.1|PACid:26793654
c11301_g1_i2	---NA---
c11302_g1_i1	Uncharacterized protein isoform 1	GO:0009507			XP_007049600	AT5G48470.1|PACid:19670700	Thecc1EG002674t1|PACid:27434811	Gorai.N003300.5|PACid:26777996
c11303_g1_i1	---NA---
c11304_g1_i2	---NA---
c11305_g1_i1	c-cap cofactor c-like domain-containing isoform 2		K14830	KOG2512	AGG55713	AT4G39920.1|PACid:19645080	Thecc1EG001104t4|PACid:27436301	Gorai.007G237000.3|PACid:26785270
c11306_g1_i2	tbc1 domain family member 2a				KHG01552	AT3G07890.2|PACid:19661017	Thecc1EG002247t1|PACid:27437122	Gorai.001G218800.3|PACid:26821560
c11307_g1_i1	auxin transporter-like protein 3	GO:0005886, GO:0006865, GO:0016021, GO:0009734, GO:0015293	K13946	KOG1303	KHG23901	AT1G77690.1|PACid:19652539	Thecc1EG035054t1|PACid:27457461	Gorai.010G048200.2|PACid:26756465
c11308_g1_i1	nadh dehydrogenase	GO:0016651, GO:0022900	K03937	KOG3389	XP_007047549	AT5G67590.1|PACid:19671187	Thecc1EG000808t1|PACid:27432107	Gorai.007G056600.1|PACid:26783743
c11309_g1_i1	peptidyl-prolyl cis-trans isomerase g				XP_007015731	AT5G22280.1|PACid:19670249	Thecc1EG041323t1|PACid:27427677	Gorai.006G113800.3|PACid:26831768
c11309_g2_i1	peptidyl-prolyl cis-trans isomerase g	GO:0003677, GO:0006355			XP_007015731	AT3G44280.1|PACid:19660044	Thecc1EG041323t1|PACid:27427677	Gorai.009G083400.12|PACid:26767837
c1131_g1_i1	---NA---
c11310_g1_i2	nucleotidylyl transferase superfamily protein	GO:0009058, GO:0003824			XP_007044228	AT2G01220.2|PACid:19639439	Thecc1EG009476t1|PACid:27459786	Gorai.005G193400.2|PACid:26805448
c11311_g1_i1	cellulase protein	GO:0005975, GO:0004553	K01179		XP_007044872	AT1G13130.1|PACid:19652290	Thecc1EG010637t1|PACid:27461084	Gorai.002G188600.1|PACid:26793981
c11312_g1_i1	ankyrin repeat-containing protein at3g12360-like				XP_007009582	AT3G12360.1|PACid:19658583	Thecc1EG042989t2|PACid:27441853	Gorai.010G202900.3|PACid:26756331
c11313_g1_i1	ras-related protein raba5a isoform x1	GO:0005525, GO:0005886, GO:0007264, GO:0015031			XP_007026286	AT5G47520.1|PACid:19666628	Thecc1EG030381t4|PACid:27439898	Gorai.010G188100.14|PACid:26756911
c11314_g1_i1	swap surp domain-containing isoform 2				KHG10681		Thecc1EG030834t10|PACid:27444731	Gorai.009G441100.4|PACid:26761744
c11315_g1_i1	myosin ib heavy chain	GO:0016459, GO:0003774	K10356	KOG0162	XP_007038936	AT5G53310.1|PACid:19666550	Thecc1EG015332t1|PACid:27446650	Gorai.008G271400.1|PACid:26814377
c11316_g1_i1	mads-box transcription factor 23-like isoform x1	GO:0003700, GO:0006355, GO:0005667, GO:0045449			KDO81275		Thecc1EG000931t1|PACid:27431586	Gorai.009G227400.2|PACid:26765959
c11316_g1_i3	mads-box transcription factor 23-like isoform x1	GO:0003700, GO:0006355, GO:0005667, GO:0045449			KDO81275		Thecc1EG000931t1|PACid:27431586	Gorai.009G227400.2|PACid:26765959
c11316_g1_i4	---NA---
c11316_g1_i5	---NA---
c11316_g2_i1	---NA---							Gorai.009G227400.3|PACid:26765960
c11316_g2_i2	---NA---						Thecc1EG034549t1|PACid:27457618	Gorai.009G227400.1|PACid:26765958
c11316_g2_i3	---NA---							Gorai.009G227400.3|PACid:26765960
c11317_g1_i2	spx domain-containing protein 1-like		K06653,K02212	KOG1161	XP_007013449	AT5G20150.1|PACid:19668483	Thecc1EG038080t1|PACid:27429462	Gorai.001G042100.1|PACid:26822273
c11318_g1_i1	malate glyoxysomal-like	GO:0030060, GO:0006108, GO:0009514, GO:0006097, GO:0006090, GO:0019643	K00026	KOG1494	XP_007047659	AT2G22780.1|PACid:19643592	Thecc1EG000888t3|PACid:27436963	Gorai.003G034300.2|PACid:26797457
c11319_g1_i1	transmembrane emp24 domain-containing protein p24beta2-like	GO:0016760, GO:0006810, GO:0030244, GO:0016021, GO:0005982, GO:0005985, GO:0006011	K14809,K14825,K05409	KOG1692	XP_007020468	AT3G07680.1|PACid:19658776	Thecc1EG030616t1|PACid:27444379	Gorai.002G101200.2|PACid:26796558
c1132_g1_i1	---NA---
c11320_g1_i1	phosphopantothenate--cysteine ligase 2-like	GO:0004632, GO:0015940			XP_007018903	AT1G12350.1|PACid:19652718	Thecc1EG034995t1|PACid:27456632	Gorai.002G220000.1|PACid:26794274
c11321_g1_i3	probable receptor-like protein kinase at5g15080	GO:0006468, GO:0005524, GO:0004674, GO:0009069	K04733,K13430,K05658,K00924,K13418	KOG1187	KHG29793	AT4G35030.3|PACid:19644004	Thecc1EG034261t1|PACid:27459428	Gorai.002G122500.2|PACid:26795839
c11323_g1_i2	pppde thiol peptidase family isoform 1			KOG0324	XP_007013353	AT4G17486.1|PACid:19644374	Thecc1EG038012t1|PACid:27427290	Gorai.001G002400.2|PACid:26823944
c11324_g1_i1	oxygen-evolving enhancer protein 3- chloroplastic-like	GO:0009654, GO:0005509, GO:0015979, GO:0019898	K08901		XP_007025914	AT4G05180.1|PACid:19644853	Thecc1EG030079t1|PACid:27439806	Gorai.009G175700.1|PACid:26762434
c11325_g1_i1	phosphatidylinositol glycan anchor biosynthesis class u	GO:0005789, GO:0006506, GO:0005886, GO:0016021	K05293	KOG2552	XP_007042808	AT1G63110.1|PACid:19653752	Thecc1EG007351t3|PACid:27460427	Gorai.002G011900.1|PACid:26791976
c11326_g1_i1	---NA---
c11327_g1_i1	golgin subfamily a member 6-like protein 22 isoform x1				XP_007039076	AT5G53020.1|PACid:19666887	Thecc1EG015428t2|PACid:27446831	Gorai.003G121400.3|PACid:26800033
c11328_g1_i1	---NA---
c11328_g2_i2	late embryogenesis abundant hydroxyproline-rich glycoprotein family isoform 1	GO:0048193, GO:0000902, GO:0016049, GO:0005634			XP_007013199	AT4G13270.1|PACid:19648995	Thecc1EG037898t1|PACid:27429378	Gorai.010G069900.2|PACid:26757262
c11329_g1_i1	pentatricopeptide repeat-containing protein at5g66520-like		K15078,K15271,K03798		XP_007020439	AT5G48910.1|PACid:19665304	Thecc1EG030597t1|PACid:27444654	Gorai.009G451200.1|PACid:26767409
c1133_g1_i1	topless-related protein 2-like		K14558		XP_008223259	AT3G16830.1|PACid:19658386	Thecc1EG021273t4|PACid:27451672	Gorai.006G077300.2|PACid:26831292
c11330_g1_i2	abscisic acid receptor pyl4-like	GO:0009738	K14496		XP_007026589	AT2G38310.1|PACid:19638065	Thecc1EG021605t1|PACid:27421948	Gorai.006G185000.1|PACid:26833848
c11331_g1_i1	katanin p80 wd40 repeat-containing subunit b1 homolog isoform x1		K12862,K12602,K03130,K10259,K12857,K10260	KOG0267	XP_007025739	AT1G61210.2|PACid:19651131	Thecc1EG029950t7|PACid:27438850	Gorai.011G024400.2|PACid:26811967
c11332_g1_i1	hypothetical protein VITISV_010053	GO:0005525, GO:0003676, GO:0005622, GO:0046983, GO:0008270, GO:0015074, GO:0007264	K01514,K05658,K10760		CAN73405	AT4G23160.1|PACid:19648072	Thecc1EG035456t1|PACid:27457902
c11333_g1_i1	---NA---
c11334_g1_i2	ring-h2 finger protein atl79-like	GO:0005634, GO:0008270	K05283,K15692,K15694,K11982	KOG4628	XP_007039274	AT5G47610.1|PACid:19667850	Thecc1EG015567t1|PACid:27449902	Gorai.006G204000.1|PACid:26830433
c11335_g1_i1	beclin-1-like protein b				XP_007022557		Thecc1EG033297t2|PACid:27445416	Gorai.013G143400.1|PACid:26786201
c11335_g2_i1	protein clp1 homolog	GO:0005524	K14399	KOG2749	KHG04762	AT3G04680.2|PACid:19662536	Thecc1EG018358t1|PACid:27456186	Gorai.012G056100.1|PACid:26826956
c11336_g1_i1	ubiquinone biosynthesis protein mitochondrial	GO:0005739	K03011	KOG2969	XP_007019926	AT1G19140.1|PACid:19656233	Thecc1EG036317t2|PACid:27456500	Gorai.010G090300.2|PACid:26761048
c11337_g1_i1	-binding domain-like superfamily protein isoform 2	GO:0003725		KOG3732	XP_007018244	AT1G09700.1|PACid:19655045	Thecc1EG034521t2|PACid:27457908	Gorai.010G034400.1|PACid:26761508
c11338_g1_i2	retrovirus-related pol polyprotein from transposon tnt 1-94	GO:0003676, GO:0015074			CAN76400	AT4G23160.1|PACid:19648072	Thecc1EG009017t1|PACid:27463778	Gorai.004G023300.1|PACid:26772011
c11339_g1_i1	rrp15-like protein				XP_007019035	AT1G44770.1|PACid:19652182	Thecc1EG035095t2|PACid:27457656	Gorai.002G221500.1|PACid:26794575
c1134_g1_i1	---NA---
c11340_g1_i1	malate glyoxysomal	GO:0006099, GO:0009514, GO:0004474, GO:0006097, GO:0006090	K01638,K01637	KOG1261	XP_007037917	AT5G03860.2|PACid:19665382	Thecc1EG014591t1|PACid:27446759	Gorai.001G060900.1|PACid:26824990
c11341_g1_i1	cellulose synthase a catalytic subunit 2	GO:0009833, GO:0016049, GO:0008270, GO:0016021, GO:0030244, GO:0016760, GO:0010214, GO:0043622, GO:0005794, GO:0005982, GO:0005985, GO:0006011	K10999		AFB18639	AT2G21770.1|PACid:19641958	Thecc1EG035642t1|PACid:27459501	Gorai.010G134500.2|PACid:26760364
c11342_g1_i1	aspartic proteinase nepenthesin-2-like	GO:0008233			XP_007048981	AT3G59080.2|PACid:19664390	Thecc1EG001987t1|PACid:27436150	Gorai.001G092100.1|PACid:26820918
c11343_g1_i1	non-lysosomal glucosylceramidase	GO:0006680, GO:0005886, GO:0004348, GO:0016021, GO:0005975		KOG2119	XP_007034409	AT3G24180.2|PACid:19659969	Thecc1EG020354t2|PACid:27453994	Gorai.011G160300.1|PACid:26809428
c11344_g1_i1	e3 ubiquitin-protein ligase rnf14	GO:0008270	K11971	KOG1814	XP_007040648	AT1G32340.1|PACid:19657613	Thecc1EG016558t3|PACid:27451258	Gorai.008G225300.1|PACid:26816869
c11345_g1_i1	---NA---
c11346_g1_i1	pre-mrna-splicing factor cwc22 homolog	GO:0016070, GO:0003723, GO:0003677	K13100	KOG2140	XP_007052196	AT1G80930.1|PACid:19654168	Thecc1EG005615t3|PACid:27432343	Gorai.005G123200.4|PACid:26804269
c11347_g1_i1	---NA---
c11347_g2_i1	---NA---
c11348_g1_i1	---NA---
c11349_g1_i2	ring u-box superfamily protein	GO:0008270, GO:0016874			XP_007030213	AT5G18260.1|PACid:19666322	Thecc1EG026021t1|PACid:27425426	Gorai.007G267000.4|PACid:26783140
c1135_g1_i1	alcohol dehydrogenase class-3	GO:0051903, GO:0008270, GO:0006069	K00121	KOG0022	KHG30313	AT5G43940.1|PACid:19669622	Thecc1EG003851t1|PACid:27433451	Gorai.001G236500.1|PACid:26820692
c11350_g1_i2	f-box protein fbw2-like isoform x2				XP_008466215		Thecc1EG034872t3|PACid:27457536
c11351_g1_i1	60s ribosomal protein l32-1-like	GO:0005730, GO:0003735, GO:0022625, GO:0006412, GO:0042254			ABQ53642	AT4G18100.1|PACid:19646146	Thecc1EG002714t1|PACid:27431747	Gorai.009G158000.2|PACid:26762595
c11352_g1_i1	u6 snrna-associated sm-like protein lsm2	GO:0006397	K12621	KOG3448	XP_008461281	AT1G03330.1|PACid:19654221	Thecc1EG004456t1|PACid:27433885	Gorai.004G083500.1|PACid:26775231
c11353_g1_i1	nac domain containing protein isoform 2	GO:0003677, GO:0006355			XP_007030230	AT3G04070.1|PACid:19659765	Thecc1EG026030t2|PACid:27421941	Gorai.007G267900.2|PACid:26784868
c11354_g1_i4	uncharacterized loc101212697	GO:0016787			XP_007037080		Thecc1EG013436t1|PACid:27448355	Gorai.008G293400.1|PACid:26818330
c11355_g1_i1	-like carbohydrate kinase family protein	GO:0016301, GO:0016310, GO:0016773	K03338,K00856,K00852,K00874,K00847	KOG2855	XP_007016105	AT5G58730.1|PACid:19668325	Thecc1EG041624t1|PACid:27429455	Gorai.006G106700.1|PACid:26833953
c11356_g1_i2	clathrin assembly protein at2g25430	GO:0005545, GO:0005886, GO:0030118, GO:0030276, GO:0048268, GO:0032440, GO:0005634, GO:0005829, GO:0055114		KOG0251	XP_007011845	AT2G25430.1|PACid:19642939	Thecc1EG036987t1|PACid:27427777	Gorai.001G033900.3|PACid:26822553
c11357_g1_i2	photosystem i assembly protein ycf3	GO:0009535, GO:0015979		KOG4626	AGN73981	ATCG00360.1|PACid:19638003	Thecc1EG046384t1|PACid:27459568	Gorai.011G148900.1|PACid:26807005
c11358_g1_i1	PREDICTED: uncharacterized protein LOC101212475	GO:0003676, GO:0003824			XP_004142227		Thecc1EG015097t1|PACid:27451174
c11359_g1_i1	ctc-interacting domain 11 isoform 1	GO:0097159, GO:1901363	K13165,K13126,K11294,K13208,K12838,K13201,K07870	KOG0147	XP_007039189	AT3G49390.2|PACid:19664869	Thecc1EG015502t4|PACid:27451392	Gorai.012G000600.4|PACid:26828661
c1136_g1_i1	---NA---
c11360_g1_i1	30s ribosomal protein chloroplastic-like	GO:0005840, GO:0003735, GO:0006412, GO:0042254	K02961	KOG1740	KHG25851	AT3G18880.1|PACid:19662344	Thecc1EG009914t2|PACid:27463742	Gorai.009G295100.5|PACid:26762296
c11361_g1_i1	---NA---
c11362_g1_i2	uncharacterized loc101211262				XP_007031530	AT1G10657.3|PACid:19651922	Thecc1EG047030t1|PACid:27456229	Gorai.006G031700.1|PACid:26829538
c11362_g2_i1	Plant protein 1589 of Uncharacterized protein function				XP_007031530	AT3G28990.1|PACid:19661416	Thecc1EG047030t1|PACid:27456229	Gorai.012G172200.1|PACid:26826198
c11363_g1_i2	calcium-binding ef-hand family				XP_007017260		Thecc1EG033853t1|PACid:27456730	Gorai.009G275500.1|PACid:26763541
c11364_g1_i1	dol-p-man:man c -pp-dol alpha- -mannosyltransferase-like		K03846	KOG2515	XP_007021724	AT1G16900.1|PACid:19654617	Thecc1EG031772t2|PACid:27444405	Gorai.013G173400.1|PACid:26786861
c11365_g1_i2	wrky dna-binding protein		K13425,K13426,K13424		XP_007051114	AT2G34830.1|PACid:19639979	Thecc1EG004820t1|PACid:27432819	Gorai.007G122300.3|PACid:26782116
c11366_g1_i1	probable receptor-like protein kinase at1g33260	GO:0006468, GO:0005524, GO:0016020, GO:0004674, GO:0009069	K13429,K04733,K13430,K05658,K13415	KOG1187	XP_007039261	AT1G33260.2|PACid:19651699	Thecc1EG015561t1|PACid:27451530	Gorai.004G127000.1|PACid:26772557
c11367_g1_i1	caax amino terminal protease family protein isoform 1	GO:0008233, GO:0016020, GO:0006508	K07052		XP_007040382	AT5G60750.1|PACid:19668915	Thecc1EG016365t1|PACid:27447523	Gorai.007G024900.2|PACid:26782485
c11368_g1_i1	beta- -glucanase	GO:0006952, GO:0005773, GO:0042973, GO:0005982, GO:0005985			XP_007035767	AT4G16260.1|PACid:19644698	Thecc1EG021342t1|PACid:27451920	Gorai.006G079600.1|PACid:26834170
c11368_g2_i1	endo-beta- -glucanase	GO:0006952, GO:0042973, GO:0009607, GO:0005982, GO:0005985			ABB89967	AT3G57270.1|PACid:19660510	Thecc1EG024514t1|PACid:27422636	Gorai.006G134700.1|PACid:26830337
c11369_g1_i1	mitochondrial inner membrane protein oxa1-like	GO:0016021, GO:0005739, GO:0051205	K03217	KOG1239	XP_007040516	AT5G62050.1|PACid:19670627	Thecc1EG016460t1|PACid:27449079	Gorai.008G254200.4|PACid:26813005
c1137_g1_i1	cytochrome p450	GO:0016709, GO:0046872	K11818,K12156,K00517,K13029	KOG0156	XP_007017736	AT4G31500.1|PACid:19644050	Thecc1EG034184t1|PACid:27457622	Gorai.011G262400.1|PACid:26808076
c11370_g1_i2	aquaporin sip1-2	GO:0006810, GO:0016021, GO:0005215	K09875,K09866,K09884,K09873,K09885	KOG0223	XP_007030233	AT5G18290.2|PACid:19667989	Thecc1EG026035t1|PACid:27423043	Gorai.007G268300.1|PACid:26785406
c11371_g1_i1	rna polymerase ii transcriptional coactivator kelp-like	GO:0003713, GO:0003677, GO:0005515, GO:0006355, GO:0005667, GO:0045941		KOG2712	XP_007040567	AT4G10920.2|PACid:19646722	Thecc1EG016493t1|PACid:27448995	Gorai.003G078300.1|PACid:26797382
c11371_g2_i1	rna polymerase ii transcriptional coactivator kelp-like	GO:0003713, GO:0003677, GO:0005515, GO:0006355, GO:0005667, GO:0045941		KOG2712	XP_007040567	AT4G10920.2|PACid:19646722	Thecc1EG016493t1|PACid:27448995	Gorai.003G078300.1|PACid:26797382
c11372_g1_i1	hevein-like prepro	GO:0009651, GO:0008061, GO:0042742, GO:0009817, GO:0080027, GO:0009627, GO:0009615, GO:0009723	K01183	KOG4742	XP_007030564	AT3G04720.1|PACid:19659991	Thecc1EG026340t1|PACid:27422515	Gorai.007G281900.1|PACid:26781406
c11373_g1_i1	---NA---
c11374_g1_i1	sap domain-containing ribonucleoprotein		K09534		XP_007027176	AT5G02770.1|PACid:19671969	Thecc1EG022057t1|PACid:27424224	Gorai.001G248500.2|PACid:26821215
c11375_g1_i2	rac-like gtp-binding protein 5	GO:0005525, GO:0005622, GO:0004767, GO:0016020, GO:0007264, GO:0006687	K04392,K07975	KOG0393	XP_007052386	AT1G20090.1|PACid:19655483	Thecc1EG005778t1|PACid:27436498	Gorai.004G167200.2|PACid:26775289
c11375_g2_i1	rac-like gtp-binding protein 5	GO:0005525, GO:0005622, GO:0004767, GO:0016020, GO:0007264, GO:0006687			XP_007052386	AT3G51300.1|PACid:19661230	Thecc1EG005778t1|PACid:27436498	Gorai.004G167200.2|PACid:26775289
c11376_g1_i1	homeodomain-like superfamily isoform 1				KHG18588		Thecc1EG041791t2|PACid:27429252	Gorai.003G129100.4|PACid:26800516
c11377_g1_i1	Uncharacterized protein TCM_025702	GO:0005576, GO:0005783			XP_007029826	AT5G17610.1|PACid:19672362	Thecc1EG025702t1|PACid:27424240	Gorai.013G112100.1|PACid:26791127
c11378_g1_i3	abc transporter family protein	GO:0008559, GO:0016021, GO:0006200, GO:0005524, GO:0006855	K05657,K06147,K02021,K11085,K05655	KOG0058	XP_007038581	AT4G25450.2|PACid:19644457	Thecc1EG015080t3|PACid:27448114	Gorai.004G111900.2|PACid:26775551
c11379_g1_i3	probable glycerol-3-phosphate dehydrogenase	GO:0005975, GO:0051287, GO:0047952, GO:0003676, GO:0004367, GO:0046168, GO:0009331, GO:0055114, GO:0046486	K00057	KOG2711	XP_007008753	AT2G41540.3|PACid:19642545	Thecc1EG042365t2|PACid:27441360	Gorai.010G191500.3|PACid:26761643
c11381_g1_i1	probable aminotransferase tat2	GO:0010189, GO:0030170, GO:0004838, GO:0033855, GO:0080130, GO:0006826, GO:0009536, GO:0000162, GO:0006103, GO:0006536, GO:0006571, GO:0009094, GO:0009821	K00815	KOG0259	KHF99149	AT5G53970.1|PACid:19667337	Thecc1EG031621t1|PACid:27446464	Gorai.013G171600.1|PACid:26791382
c11382_g1_i1	endo- -beta-glucanase 2-like	GO:0052862, GO:0052861, GO:0016998	K01180	KOG2254	XP_007033400	AT5G15870.1|PACid:19669603	Thecc1EG019610t1|PACid:27454667	Gorai.001G082200.1|PACid:26819806
c11383_g1_i1	beta-adaptin-like protein a	GO:0008565, GO:0016192, GO:0006886, GO:0030131	K12401,K11825,K12392	KOG1061	XP_007012045	AT5G11490.1|PACid:19671971	Thecc1EG046915t1|PACid:27429541	Gorai.004G290900.1|PACid:26774385
c11384_g1_i1	---NA---
c11385_g1_i1	mog1 duf1795-like photosystem ii reaction center family protein isoform 1	GO:0009507		KOG4599	XP_007030936	AT5G27390.1|PACid:19668264	Thecc1EG026613t1|PACid:27423551	Gorai.007G294100.2|PACid:26782185
c11386_g1_i1	---NA---
c11386_g2_i1	Uncharacterized protein isoform 2				XP_007018898		Thecc1EG034991t2|PACid:27457215	Gorai.009G241400.2|PACid:26771264
c11387_g1_i1	protein disulfide-isomerase lqy1	GO:0009535, GO:0051082, GO:0031072, GO:0009570			XP_007017784	AT1G75690.1|PACid:19656539	Thecc1EG034212t1|PACid:27458251	Gorai.010G005000.1|PACid:26756314
c11388_g1_i1	nadp-specific glutamate dehydrogenase	GO:0016491, GO:0006520, GO:0055114	K00262		XP_007024427	AT1G51720.1|PACid:19651022	Thecc1EG028995t3|PACid:27440113	Gorai.011G067700.3|PACid:26810469
c11389_g1_i2	slit protein c-		K06839		XP_007030604	AT4G14746.1|PACid:19646147	Thecc1EG026380t1|PACid:27424601	Gorai.013G121200.1|PACid:26791421
c1139_g1_i1	zinc finger ccch domain-containing protein 53-like	GO:0008270, GO:0000166, GO:0003723			XP_007015130	AT3G51950.2|PACid:19660048	Thecc1EG040778t1|PACid:27427718	Gorai.006G126400.2|PACid:26830727
c11390_g1_i1	katanin p60 atpase-containing subunit a-like 2	GO:0008568, GO:0005524	K07767,K13525,K13254	KOG0738	XP_007025077	AT2G34560.1|PACid:19642884	Thecc1EG029482t3|PACid:27440071	Gorai.010G166700.2|PACid:26757016
c11391_g1_i1	probable strigolactone esterase dad2	GO:0050253, GO:0080031, GO:0004091, GO:0080032, GO:0080030, GO:0042572	K01066,K14727,K02170,K08680,K01055	KOG1454	XP_007018509	AT3G03990.1|PACid:19663283	Thecc1EG034711t1|PACid:27456465	Gorai.010G025600.1|PACid:26759605
c11392_g1_i1	alanine aminotransferase 2	GO:0005507, GO:0004021, GO:0005524, GO:0001666, GO:0005829, GO:0005739, GO:0006522, GO:0006531, GO:0015976	K00814	KOG0258	XP_007024768	AT1G72330.2|PACid:19649566	Thecc1EG029248t1|PACid:27440542	Gorai.009G147700.4|PACid:26770605
c11393_g1_i1	1-acyl-sn-glycerol-3-phosphate acyltransferase 2	GO:0005783, GO:0008152, GO:0016746	K13523	KOG1505	AHC70248	AT3G57650.1|PACid:19662828	Thecc1EG024775t1|PACid:27423625	Gorai.006G138600.1|PACid:26832752
c11393_g2_i1	---NA---
c11394_g1_i1	dna-repair protein isoform 1	GO:0016788, GO:0090304	K10846	KOG2520	XP_007031407	AT3G28030.1|PACid:19663975	Thecc1EG016845t1|PACid:27451865	Gorai.001G260400.4|PACid:26821713
c11395_g1_i1	ubiquitin carboxyl-terminal hydrolase 22-like	GO:0008233, GO:0046872, GO:0006508	K11366		XP_007013591	AT5G10790.1|PACid:19666349	Thecc1EG038179t2|PACid:27426091	Gorai.004G108200.2|PACid:26777301
c11396_g1_i1	dna excision repair protein e	GO:0050896, GO:0003676, GO:0003824	K10841		XP_007050253	AT2G18760.1|PACid:19643575	Thecc1EG003990t1|PACid:27436282	Gorai.004G221400.5|PACid:26775980
c11397_g1_i1	duf863 family protein				XP_007037459	AT1G69360.1|PACid:19657821	Thecc1EG014128t5|PACid:27449695	Gorai.003G099300.2|PACid:26799276
c11398_g1_i2	u-box domain-containing protein 4-like	GO:0016874, GO:0003700, GO:0043565, GO:0005739, GO:0006355, GO:0005667, GO:0045449	K14431		XP_007010933	AT1G08315.1|PACid:19649771	Thecc1EG045049t1|PACid:27443859	Gorai.009G298000.1|PACid:26765282
c11399_g1_i1	esterase lipase thioesterase family protein				CAN75130	AT4G12230.1|PACid:19646341	Thecc1EG016070t1|PACid:27451056	Gorai.008G239300.4|PACid:26819100
c11399_g2_i1	esterase lipase thioesterase family protein		K01055,K01259	KOG4409	XP_007039974	AT4G12230.1|PACid:19646341	Thecc1EG016070t1|PACid:27451056	Gorai.007G021400.2|PACid:26780091
c114_g1_i1	probable l-type lectin-domain containing receptor kinase	GO:0004715, GO:0030246, GO:0006468, GO:0005524, GO:0004674, GO:0009069	K04733,K05658,K00924,K13420,K13430,K13416	KOG1187	XP_007043121	AT5G06740.1|PACid:19665838	Thecc1EG007612t1|PACid:27462907	Gorai.008G012800.1|PACid:26814289
c1140_g1_i1	double-stranded rna-binding protein 4-like	GO:0003725			KHG01891		Thecc1EG019209t1|PACid:27453317	Gorai.008G058500.1|PACid:26813677
c11400_g1_i1	e3 ubiquitin-protein ligase pub24-like	GO:0004842, GO:0000151, GO:0016567	K09561	KOG4642	XP_007027987	AT3G11840.1|PACid:19663445	Thecc1EG022960t1|PACid:27424704	Gorai.006G149000.1|PACid:26832583
c11401_g1_i1	rna recognition motif-containing protein isoform 4	GO:0003723, GO:0006396, GO:0000166	K12842	KOG0151	XP_007011692	AT5G25060.1|PACid:19669748	Thecc1EG036891t2|PACid:27428760	Gorai.004G293200.2|PACid:26772709
c11402_g1_i1	cationic amino acid transporter chloroplastic-like isoform x1	GO:0003333, GO:0015171, GO:0016021	K03294	KOG1286	XP_007052288	AT1G05940.1|PACid:19653388	Thecc1EG005694t1|PACid:27433189	Gorai.004G165500.3|PACid:26772734
c11403_g1_i1	ring u-box superfamily protein isoform 1	GO:0008270	K11968	KOG1815	KHF97674	AT4G34370.2|PACid:19644779	Thecc1EG006319t4|PACid:27462641	Gorai.012G163300.2|PACid:26826190
c11404_g1_i1	AF506028_14CTV.20	GO:0003676, GO:0034645, GO:0090304, GO:0003824			AAN62347
c11405_g1_i1	n-lysine methyltransferase see1				XP_007018796	AT1G35780.1|PACid:19655442	Thecc1EG034920t2|PACid:27458969	Gorai.009G238100.3|PACid:26765565
c11406_g1_i1	PREDICTED: uncharacterized protein LOC104610397				XP_010275287			Gorai.013G013800.3|PACid:26790774
c11407_g1_i2	general transcription factor iih subunit 5-like	GO:0006289, GO:0006355, GO:0000439	K10845	KOG3451	KHG20853	AT1G12400.1|PACid:19656625	Thecc1EG047019t2|PACid:27450007	Gorai.008G240500.1|PACid:26818835
c11408_g1_i1	dna binding			KOG1984	XP_007031556	AT5G14540.1|PACid:19673124	Thecc1EG016944t1|PACid:27455808	Gorai.012G063600.1|PACid:26825602
c11408_g2_i1	protease do-like 7-like	GO:0004252, GO:0006508	K11749	KOG1421	XP_007033064	AT3G03380.1|PACid:19662069	Thecc1EG019222t1|PACid:27451638	Gorai.004G064500.1|PACid:26771837
c11409_g1_i1	ammonium transporter 2	GO:0072488, GO:0015398, GO:0009624, GO:0005886, GO:0016021	K03320	KOG0682	XP_007026620	AT2G38290.1|PACid:19638196	Thecc1EG021636t1|PACid:27420848	Gorai.002G265200.1|PACid:26793306
c11411_g1_i1	u3 small nucleolar ribonucleoprotein protein imp4	GO:0003676, GO:0030529, GO:0016363	K14561	KOG2781	XP_007008814	AT1G63780.1|PACid:19658252	Thecc1EG042403t1|PACid:27443766	Gorai.010G192500.1|PACid:26761381
c11412_g1_i3	s-adenosyl-l-methionine-dependent methyltransferases superfamily protein isoform 1				XP_007012325	AT2G26200.1|PACid:19639433	Thecc1EG037322t2|PACid:27429894	Gorai.010G098400.2|PACid:26758782
c11413_g1_i1	auxin-regulated gene involved in organ size				XP_007026465		Thecc1EG021527t1|PACid:27424723
c11414_g1_i1	---NA---
c11415_g1_i2	f-box lrr-repeat protein 14				XP_007023315	AT1G15740.1|PACid:19657481	Thecc1EG027303t2|PACid:27437595	Gorai.011G085800.5|PACid:26809554
c11416_g1_i1	Uncharacterized protein isoform 1				XP_007051170	AT4G01960.1|PACid:19644610	Thecc1EG004851t1|PACid:27432772	Gorai.004G145000.1|PACid:26774501
c11416_g2_i1	methyltransferase-like protein 13	GO:0008168, GO:0032259	K01415	KOG2352	XP_007034277	AT2G31740.1|PACid:19638574	Thecc1EG020269t1|PACid:27454320	Gorai.005G030200.1|PACid:26802065
c11417_g1_i1	u-box domain-containing protein 32 isoform x1	GO:0016301, GO:0016310, GO:0006464, GO:0044464	K04733,K00924,K04730	KOG1187	XP_007038732	AT3G49060.1|PACid:19665028	Thecc1EG015199t1|PACid:27448287	Gorai.008G275700.2|PACid:26814064
c11418_g1_i1	abc transporter f family member 4-like	GO:0006200, GO:0005524, GO:0016887	K06184	KOG0066	KHG30821	AT3G54540.1|PACid:19664059	Thecc1EG040901t1|PACid:27430820	Gorai.006G124600.2|PACid:26831887
c11418_g1_i2	abc transporter f family member 4-like	GO:0006200, GO:0005524, GO:0016887	K06184	KOG0066	KHG30821	AT3G54540.1|PACid:19664059	Thecc1EG040901t1|PACid:27430820	Gorai.006G124600.2|PACid:26831887
c11418_g2_i1	abc transporter f family member 4	GO:0015416, GO:0006200, GO:0005524, GO:0015716, GO:0015748	K06184	KOG0066	KHG25145	AT3G54540.1|PACid:19664059	Thecc1EG040901t1|PACid:27430820	Gorai.001G133500.1|PACid:26819359
c11419_g1_i2	pentatricopeptide repeat-containing protein at2g02150-like				XP_007045333	AT2G02148.1|PACid:19638362	Thecc1EG011096t2|PACid:27460529	Gorai.002G168100.1|PACid:26793228
c1142_g1_i1	protein isoform 2	GO:0003676			XP_007050659	AT1G03250.1|PACid:19657679	Thecc1EG004432t1|PACid:27435687	Gorai.004G082300.1|PACid:26776457
c11420_g1_i1	l-ascorbate oxidase-like	GO:0005576, GO:0016491, GO:0055114, GO:0005507			XP_007048030	AT4G39830.1|PACid:19648715	Thecc1EG001179t1|PACid:27435102	Gorai.003G045100.1|PACid:26799237
c11421_g1_i1	-like transporter family	GO:0006007, GO:0016020	K15289	KOG2765	XP_007049793	AT3G07080.1|PACid:19663441	Thecc1EG002961t1|PACid:27437158	Gorai.007G153800.1|PACid:26779646
c11422_g1_i1	endonuclease or glycosyl hydrolase with c2h2-type zinc finger isoform 1				XP_007051260	AT3G62200.1|PACid:19659048	Thecc1EG004925t2|PACid:27434894	Gorai.008G135500.1|PACid:26817116
c11423_g1_i1	hypoxia-inducible factor 1 alpha isoform 1		K00476,K01047,K15451	KOG2132	XP_007050474	AT5G19840.1|PACid:19669424	Thecc1EG004269t1|PACid:27436267	Gorai.004G076600.1|PACid:26772519
c11424_g1_i1	---NA---
c11424_g2_i1	transferase caf17 mitochondrial-like	GO:0005737, GO:0006546, GO:0004047, GO:0032259, GO:0006563, GO:0006566	K06980	KOG2929	KHG09393	AT4G12130.1|PACid:19647450	Thecc1EG016075t1|PACid:27447522	Gorai.008G239600.1|PACid:26817527
c11425_g1_i1	two-component response regulator arr12 -like protein	GO:0050794			XP_007011750	AT2G25180.1|PACid:19640315	Thecc1EG036926t1|PACid:27429531	Gorai.010G243900.1|PACid:26761391
c11426_g1_i2	histone-lysine n-methyltransferase atx2-like isoform x1	GO:0034968, GO:0018024, GO:0005634, GO:0008270, GO:0006554	K08737,K11267		XP_007033986	AT1G05830.2|PACid:19654495	Thecc1EG020057t2|PACid:27452506	Gorai.011G144000.5|PACid:26810038
c11427_g1_i1	methyl- -binding domain-containing protein 2-like	GO:0005488		KOG4161	XP_007014523	AT5G35330.3|PACid:19666499	Thecc1EG039691t3|PACid:27428176	Gorai.009G001500.4|PACid:26767015
c11428_g1_i1	homeobox protein knotted-1-like 3	GO:0003700, GO:0043565, GO:0006355, GO:0005667, GO:0045449	K15609,K15613	KOG0773	XP_006450341	AT5G25220.1|PACid:19669882	Thecc1EG038269t1|PACid:27428463	Gorai.001G035700.1|PACid:26820870
c11429_g1_i1	alkaline-phosphatase-like family protein isoform 1	GO:0016787	K01513	KOG2645	XP_007012855	AT4G29680.1|PACid:19643961	Thecc1EG037673t2|PACid:27428370	Gorai.009G031300.1|PACid:26764817
c1143_g1_i1	transcription factor myb44 -like protein		K09422	KOG0048	KHG23455	AT1G69560.1|PACid:19652179	Thecc1EG011689t1|PACid:27463424	Gorai.007G253200.1|PACid:26778919
c11430_g1_i1	transcription initiation factor tfiid subunit isoform 1				XP_007027689	AT3G10070.1|PACid:19663948	Thecc1EG022533t2|PACid:27424300	Gorai.002G158700.2|PACid:26794502
c11431_g1_i1	fasciclin-like arabinogalactan family	GO:0010584			XP_007029577	AT5G16920.1|PACid:19670529	Thecc1EG025461t1|PACid:27421146	Gorai.007G348900.1|PACid:26784649
c11433_g1_i1	fidgetin-like protein 1	GO:1901363, GO:0097159			EMS58462
c11434_g1_i2	multiple rna-binding domain-containing protein 1		K14787	KOG0110	XP_007024859	AT4G19610.1|PACid:19647782	Thecc1EG029320t1|PACid:27438253	Gorai.011G050800.1|PACid:26810151
c11435_g1_i1	s-adenosyl-l-methionine-dependent methyltransferases superfamily protein	GO:0031167, GO:0008168	K00599,K03215	KOG2187	XP_007031846	AT3G27180.1|PACid:19659012	Thecc1EG017175t1|PACid:27451750	Gorai.011G091800.1|PACid:26809512
c11436_g1_i2	dicer-like protein 4	GO:0004386, GO:0003723, GO:0016891, GO:0051252	K11592	KOG0701	XP_007012010	AT5G20320.1|PACid:19672592	Thecc1EG037118t1|PACid:27428018	Gorai.009G053300.2|PACid:26771135
c11437_g1_i1	r2r3-myb transcription factor		K09422		XP_007047395	AT4G37260.1|PACid:19648734	Thecc1EG000696t1|PACid:27432782	Gorai.007G055600.1|PACid:26784951
c11438_g1_i2	aceous rnase p isoform 1				XP_007013131		Thecc1EG037856t1|PACid:27426799
c11439_g1_i2	trichome birefringence-like 11 isoform 2				XP_007034643	AT3G06080.1|PACid:19664010	Thecc1EG020540t2|PACid:27451869	Gorai.005G041100.1|PACid:26806528
c1144_g1_i2	haloacid dehalogenase-like hydrolase superfamily protein isoform 1	GO:0008152, GO:0016787	K01101,K02566	KOG2882	XP_007033689	AT5G10460.1|PACid:19667721	Thecc1EG019833t6|PACid:27453874	Gorai.011G132900.1|PACid:26808528
c11440_g1_i1	---NA---
c11441_g1_i1	wound-responsive family protein				XP_007021243	AT4G10270.1|PACid:19647728	Thecc1EG031296t1|PACid:27444569	Gorai.005G206000.1|PACid:26802447
c11442_g1_i1	---NA---
c11442_g2_i1	sucrose-phosphate synthase 2				XP_007009616		Thecc1EG043021t1|PACid:27442156	Gorai.012G066900.4|PACid:26828270
c11443_g1_i1	nodulin 21 -like transporter family protein				XP_007039285		Thecc1EG015571t1|PACid:27447502
c11444_g1_i1	dead-box atp-dependent rna helicase 35	GO:0008026, GO:0003676, GO:0005524, GO:0008270			KHG11820	AT5G51280.1|PACid:19669786		Gorai.009G126600.2|PACid:26769792
c11445_g1_i1	khg kdpg aldolase				XP_007010757		Thecc1EG044710t1|PACid:27443237	Gorai.011G222500.2|PACid:26812233
c11446_g1_i1	calcineurin-like metallo-phosphoesterase superfamily protein isoform 1	GO:0016787, GO:0051301		KOG3662	XP_007023549	AT1G53710.1|PACid:19649144	Thecc1EG027587t1|PACid:27440102	Gorai.013G134300.2|PACid:26788705
c11447_g1_i3	serine threonine-protein kinase	GO:0016301	K04733,K00924,K13415,K13430,K13418,K13417	KOG1187	XP_007024153	AT3G16030.1|PACid:19662927	Thecc1EG028733t1|PACid:27440152	Gorai.011G075500.1|PACid:26808561
c11448_g1_i1	protein chloroplastic				XP_007017220		Thecc1EG033826t6|PACid:27456404	Gorai.005G102400.4|PACid:26803301
c11449_g1_i2	uvrc motif-containing protein isoform 1	GO:0003677	K11940,K10301		XP_007045950	AT2G03390.1|PACid:19643468	Thecc1EG011602t1|PACid:27464888	Gorai.013G091200.1|PACid:26787688
c1145_g1_i1	---NA---
c11450_g1_i1	secretory laccase	GO:0046872, GO:0016682, GO:0044710, GO:0006118	K05909,K00423,K00540,K14588,K08100	KOG1263	KHG17341	AT5G09360.1|PACid:19669175	Thecc1EG046081t1|PACid:27425546	Gorai.009G260700.1|PACid:26766380
c11450_g2_i1	secretory laccase			KOG1263	XP_007099558	AT5G09360.1|PACid:19669175	Thecc1EG046081t1|PACid:27425546	Gorai.009G260700.1|PACid:26766380
c11452_g1_i1	---NA---
c11452_g2_i1	---NA---
c11453_g1_i1	protein pat1 homolog 1-like		K12617		XP_007049005	AT3G22270.1|PACid:19663241	Thecc1EG002009t1|PACid:27436746	Gorai.007G174200.1|PACid:26780426
c11454_g1_i2	hypothetical protein VITISV_028502	GO:0003964, GO:0006278, GO:0003723, GO:0005634, GO:0008270, GO:0015074			CAN79373		Thecc1EG027814t1|PACid:27437541	Gorai.012G165300.1|PACid:26825676
c11455_g1_i1	---NA---
c11456_g1_i4	f-box kelch-repeat protein skip25-like			KOG4441	XP_007029834	AT1G31350.1|PACid:19649891	Thecc1EG025709t1|PACid:27421828	Gorai.007G248900.1|PACid:26785254
c11457_g1_i1	s-adenosylmethionine carrier chloroplastic mitochondrial-like	GO:0055085, GO:0016021			XP_007048160	AT4G39460.2|PACid:19647409	Thecc1EG001276t1|PACid:27433470	Gorai.008G100700.1|PACid:26816452
c11458_g1_i1	---NA---
c11459_g1_i1	heat u-box domain-containing isoform 2			KOG0803	XP_007017025	AT5G58410.1|PACid:19672255	Thecc1EG042247t2|PACid:27428620	Gorai.003G151000.1|PACid:26797809
c1146_g1_i1	phosphatase family protein	GO:0016787	K07025	KOG3109	XP_007034726	AT2G32150.1|PACid:19640257	Thecc1EG020592t1|PACid:27452014	Gorai.001G142800.5|PACid:26823422
c11460_g1_i2	thump domain-containing protein 1 homolog		K06963	KOG3943	XP_007015151	AT5G12410.1|PACid:19669301	Thecc1EG040796t2|PACid:27425747	Gorai.006G126000.1|PACid:26833370
c11461_g1_i1	---NA---
c11462_g1_i1	subtilase family protein	GO:0005576, GO:0043086, GO:0005618, GO:0006508, GO:0042802, GO:0004252	K01362		XP_007039329	AT4G10540.1|PACid:19644097	Thecc1EG015602t1|PACid:27450539	Gorai.008G260500.1|PACid:26816804
c11462_g2_i1	subtilisin-like protease	GO:0043086, GO:0006508, GO:0042802, GO:0004252	K01362,K14647		XP_007210725	AT4G10550.1|PACid:19647457	Thecc1EG015603t1|PACid:27448744	Gorai.008G260500.1|PACid:26816804
c11463_g1_i1	adp-ribosylation factor 2-like	GO:0016192, GO:0005507, GO:0007264, GO:0009536, GO:0006471, GO:0005215, GO:0006886, GO:0005773, GO:0046686, GO:0005798, GO:0005525, GO:0005886			AGV54515	AT3G62290.3|PACid:19663745	Thecc1EG004887t1|PACid:27437047	Gorai.013G131000.1|PACid:26789157
c11465_g1_i1	reticulata-related 1		K14945,K07562		XP_007015980	AT5G22790.1|PACid:19667820	Thecc1EG041530t1|PACid:27425884	Gorai.006G108400.1|PACid:26834863
c11466_g1_i1	e3 ubiquitin-protein ligase at1g63170	GO:0008270	K13148,K15706,K15692	KOG4628	XP_007013746	AT4G32600.1|PACid:19647754	Thecc1EG038306t1|PACid:27429473	Gorai.009G011400.9|PACid:26768806
c11467_g1_i1	structural maintenance of chromosomes protein partial	GO:0000278, GO:0009630, GO:0006346, GO:0016246, GO:0045492, GO:0010638, GO:0006310, GO:0033044, GO:0009507, GO:0009855, GO:0030261, GO:0006396, GO:0010413, GO:0009887, GO:0005215, GO:0010014, GO:0045893, GO:0007062, GO:0010073, GO:0005634, GO:0005524, GO:0008278, GO:0006281, GO:0006810	K06636	KOG0018	XP_007050291	AT3G54670.2|PACid:19660164	Thecc1EG004030t3|PACid:27432385	Gorai.001G253800.1|PACid:26824922
c11468_g1_i1	ribonuclease hi-like				XP_010248423
c11469_g1_i3	arm repeat superfamily				XP_007028825	AT3G57570.1|PACid:19659031	Thecc1EG047050t1|PACid:27424899	Gorai.002G230200.1|PACid:26792104
c1147_g1_i1	---NA---
c11470_g1_i1	phosphatidylglycerol phosphatidylinositol transfer protein ddb_g0282179			KOG4680	KHG20570	AT3G11780.1|PACid:19663293	Thecc1EG041207t2|PACid:27428679	Gorai.010G079000.1|PACid:26759976
c11470_g2_i1	phosphatidylglycerol phosphatidylinositol transfer protein ddb_g0282179			KOG4680	KHG20570	AT3G11780.1|PACid:19663293	Thecc1EG041207t1|PACid:27428678	Gorai.001G126400.1|PACid:26820137
c11471_g1_i1	serpin-like protein	GO:0010466, GO:0030414	K13963	KOG2392	KHG28133	AT2G26390.1|PACid:19640649	Thecc1EG033920t1|PACid:27458811	Gorai.010G211500.1|PACid:26759538
c11472_g1_i1	g-type lectin s-receptor-like serine threonine-protein kinase rks1	GO:0004715, GO:0048544, GO:0006468, GO:0005524, GO:0004674, GO:0009069			KHG05572	AT1G11340.1|PACid:19652050	Thecc1EG030045t1|PACid:27439550	Gorai.010G147400.4|PACid:26757307
c11474_g1_i1	receptor-like serine threonine-protein kinase at2g45590	GO:0006468, GO:0005524, GO:0004674, GO:0009069	K08286,K00924,K13415,K13430	KOG1187	XP_007051998	AT2G45590.1|PACid:19639662	Thecc1EG005470t1|PACid:27435948	Gorai.007G093100.1|PACid:26778639
c11475_g1_i1	glutamyl-trna amidotransferase subunit chloroplastic mitochondrial-like	GO:0005739, GO:0070681, GO:0032543, GO:0050567, GO:0005524, GO:0009507, GO:0030956, GO:0006536	K02434	KOG2438	XP_007035291	AT1G48520.1|PACid:19655747	Thecc1EG021019t2|PACid:27456303	Gorai.006G255000.4|PACid:26833727
c11476_g1_i1	histone-lysine n-methyltransferase nsd3-like				XP_007018214		Thecc1EG034498t1|PACid:27456804	Gorai.009G229900.1|PACid:26762519
c11477_g1_i1	protein kinase chloroplastic-like	GO:0046777, GO:0004674, GO:0005730, GO:0005524, GO:0005737, GO:0050832, GO:0005886, GO:0009069	K00924,K05658,K04733,K13430	KOG1187	XP_007016403	AT2G28930.3|PACid:19641972	Thecc1EG041829t1|PACid:27425757	Gorai.009G099000.4|PACid:26770572
c11478_g1_i1	g-type lectin s-receptor-like serine threonine-protein kinase sd2-5	GO:0009987, GO:0016772			XP_007037704	AT5G35370.1|PACid:19669212	Thecc1EG014432t1|PACid:27448586	Gorai.013G034400.1|PACid:26790371
c11479_g1_i1	domain-containing protein				XP_007033958		Thecc1EG020043t5|PACid:27456020	Gorai.005G128900.18|PACid:26802794
c1148_g1_i1	structural maintenance of chromosomes protein 6b-like isoform x1	GO:0005694, GO:0006281	K12614,K03529,K01553,K15152,K03546	KOG0250	XP_007038354	AT5G07660.1|PACid:19668236	Thecc1EG014905t3|PACid:27448909	Gorai.008G215500.4|PACid:26818130
c11480_g1_i1	---NA---
c11481_g1_i1	g2 mitotic-specific cyclin-b				KHG23950	AT5G61820.1|PACid:19669042	Thecc1EG014779t2|PACid:27446810	Gorai.008G211400.2|PACid:26814896
c11482_g1_i1	ribosomal rna large subunit methyltransferase n	GO:0005737, GO:0030488, GO:0051536, GO:0070475, GO:0008173			XP_007009311	AT2G39670.1|PACid:19640542	Thecc1EG042752t1|PACid:27441476	Gorai.009G319500.1|PACid:26770347
c11483_g1_i2	hsp40 cysteine-rich domain superfamily				XP_007008720	AT3G17668.1|PACid:19663740	Thecc1EG042343t1|PACid:27443447	Gorai.012G081800.1|PACid:26828170
c11484_g1_i1	swim zinc finger family protein	GO:0008270			XP_007040728	AT1G60560.1|PACid:19655330	Thecc1EG016609t1|PACid:27447013	Gorai.008G223400.2|PACid:26815256
c11485_g1_i2	random slug protein 5-like	GO:0005622, GO:0006810, GO:0005215	K01101	KOG1470	XP_007029892	AT1G22180.2|PACid:19650342	Thecc1EG025759t2|PACid:27420846	Gorai.013G197600.1|PACid:26788199
c11486_g1_i1	---NA---
c11487_g1_i2	glucan endo- -beta-glucosidase 8-like	GO:0046658, GO:0042973, GO:0005982, GO:0005985			XP_007030700	AT1G64760.2|PACid:19653144	Thecc1EG026450t1|PACid:27421820	Gorai.007G287700.1|PACid:26780081
c11488_g1_i2	tetratricopeptide repeat 12				XP_007037690	AT5G60840.1|PACid:19668715	Thecc1EG014408t2|PACid:27449969	Gorai.008G200700.1|PACid:26817987
c11488_g2_i1	low-affinity inorganic phosphate transporter				XP_007037690		Thecc1EG014408t2|PACid:27449969	Gorai.007G040800.1|PACid:26778774
c11489_g1_i1	enth vhs family isoform 2		K14400,K12879	KOG2071	XP_007027621	AT2G36480.1|PACid:19639322	Thecc1EG022448t2|PACid:27423381	Gorai.009G408100.2|PACid:26766975
c1149_g1_i1	nuclear pore complex isoform 2	GO:0005643, GO:0009627, GO:0006611	K14318	KOG4460	XP_007009004	AT5G05680.1|PACid:19665495	Thecc1EG042531t1|PACid:27441473	Gorai.011G286200.2|PACid:26806774
c11490_g1_i1	cbl-interacting serine threonine-protein kinase 10	GO:0004683, GO:0006468, GO:0005524, GO:0007165, GO:0009069	K00924,K07198	KOG0583	XP_007017047	AT5G58380.1|PACid:19672183	Thecc1EG042264t1|PACid:27429637	Gorai.003G152000.2|PACid:26800841
c11491_g1_i1	pentatricopeptide repeat-containing protein at1g18900-like				XP_007037187	AT1G18900.2|PACid:19657765	Thecc1EG013776t1|PACid:27450081	Gorai.007G035000.1|PACid:26779678
c11491_g2_i1	pentatricopeptide repeat-containing protein at1g74750-like				XP_007037187	AT1G74750.1|PACid:19653802	Thecc1EG013776t1|PACid:27450081	Gorai.007G035000.1|PACid:26779678
c11492_g1_i1	alpha tubulin 1	GO:0005874, GO:0051258, GO:0006184, GO:0007017, GO:0003924, GO:0005200, GO:0005737, GO:0005525	K07374	KOG1376	ABO47739	AT1G50010.1|PACid:19652625	Thecc1EG034607t1|PACid:27457744	Gorai.012G147000.2|PACid:26827803
c11493_g1_i1	pathogenesis-related protein pr-4-like	GO:0050832, GO:0005576, GO:0008061, GO:0042742, GO:0005618			XP_007030553	AT3G04720.1|PACid:19659991	Thecc1EG026324t1|PACid:27423014	Gorai.013G200400.1|PACid:26788444
c11495_g1_i1	vesicle-fusing atpase		K06027	KOG0741	KHG27064	AT4G04910.1|PACid:19645241	Thecc1EG029866t1|PACid:27439714	Gorai.010G255500.2|PACid:26759472
c11496_g1_i2	u-box domain-containing protein 43-like	GO:0004842, GO:0000151, GO:0016567	K08332	KOG4224	XP_007039137	AT1G20780.1|PACid:19651362	Thecc1EG015467t3|PACid:27448824	Gorai.006G202700.1|PACid:26834207
c11497_g1_i1	gpi ethanolamine phosphate transferase 2-like isoform x1		K05310		XP_007047799	AT2G22530.1|PACid:19638360	Thecc1EG000994t1|PACid:27433539	Gorai.003G043400.2|PACid:26798588
c11498_g1_i2	exocyst complex component exo70b1-like	GO:0000145, GO:0006887	K07195		XP_007037971	AT5G50380.1|PACid:19666403	Thecc1EG014632t2|PACid:27451329	Gorai.003G120900.1|PACid:26800036
c11499_g1_i2	af478374_1gag-pol polyprotein	GO:0003676, GO:0008270, GO:0015074			AAO26687		Thecc1EG020052t1|PACid:27453199	Gorai.001G162300.1|PACid:26823128
c115_g1_i1	dna repair family protein isoform 1	GO:0006259, GO:0008094, GO:0003677, GO:0005524	K10869	KOG1433	XP_007016643	AT2G28560.2|PACid:19638647	Thecc1EG041998t3|PACid:27427203	Gorai.001G105400.1|PACid:26824732
c1150_g1_i1	protein transport protein sec24-like at4g32640	GO:0030127, GO:0006886, GO:0006888, GO:0008270	K14007	KOG1984	XP_007030640	AT4G32640.2|PACid:19648815	Thecc1EG026407t3|PACid:27422835	Gorai.013G201900.1|PACid:26787503
c11500_g1_i1	btb poz domain-containing protein at2g24240	GO:0008076, GO:0005249, GO:0051260, GO:0006813, GO:0005634		KOG2714	XP_007011947	AT2G24240.1|PACid:19641981	Thecc1EG037065t1|PACid:27427207	Gorai.009G055600.1|PACid:26762929
c11501_g1_i1	auxin-responsive protein iaa11-like	GO:0009987	K14484		XP_007050159	AT4G28640.1|PACid:19644075	Thecc1EG003903t2|PACid:27437217	Gorai.007G150000.2|PACid:26780294
c11502_g1_i1	ubiquitin-specific protease 9 isoform 1	GO:0006508, GO:0008233	K11835		XP_007039349	AT4G10590.2|PACid:19647751	Thecc1EG015615t4|PACid:27449137	Gorai.008G259900.1|PACid:26818244
c11503_g1_i2	---NA---
c11504_g1_i1	pentatricopeptide repeat superfamily				XP_007035007		Thecc1EG020799t1|PACid:27455300	Gorai.005G047000.1|PACid:26805093
c11505_g1_i2	zinc finger isoform 1	GO:0008270, GO:0003676	K11975,K11972,K11971,K11968,K11977	KOG1812	XP_007015483	AT5G60250.1|PACid:19668398	Thecc1EG041093t1|PACid:27428306	Gorai.001G129800.1|PACid:26821298
c11506_g1_i1	---NA---
c11507_g1_i1	Uncharacterized protein TCM_021804				XP_007026844	AT5G01030.2|PACid:19670274	Thecc1EG021804t1|PACid:27421811	Gorai.006G179200.1|PACid:26833717
c11508_g1_i1	hypothetical protein F383_01880	GO:0005886			KHG23694	AT1G45688.1|PACid:19653614	Thecc1EG033811t1|PACid:27458003	Gorai.009G213300.1|PACid:26765028
c11509_g1_i1	serine threonine-protein phosphatase 2a 65 kda regulatory subunit a beta isoform-like		K03456	KOG0211	XP_006440947	AT3G25800.2|PACid:19660729	Thecc1EG012319t2|PACid:27451490	Gorai.007G006100.4|PACid:26781166
c1151_g1_i1	---NA---
c1151_g2_i1	signal recognition particle 54 kda protein 2-like	GO:0048500, GO:0008312, GO:0006184, GO:0003924, GO:0006614, GO:0005525	K03106	KOG0780	XP_007023271	AT1G48900.1|PACid:19652256	Thecc1EG027264t1|PACid:27438666	Gorai.011G084700.1|PACid:26806753
c11511_g1_i1	f-box protein at1g67340-like	GO:0008270	K14801	KOG1710	XP_007044021	AT1G67340.1|PACid:19649882	Thecc1EG008826t1|PACid:27459888	Gorai.008G165100.1|PACid:26818619
c11512_g1_i2	ras-related protein rab7	GO:0005525, GO:0005886, GO:0016787, GO:0007264, GO:0015031	K07897,K07976	KOG0394	XP_003636324	AT1G22740.1|PACid:19654060	Thecc1EG035886t1|PACid:27458980	Gorai.009G259500.1|PACid:26768594
c11513_g1_i4	skp1 interacting partner 3-related family protein				XP_007031054	AT1G09155.1|PACid:19650843	Thecc1EG026694t1|PACid:27423142	Gorai.007G302400.1|PACid:26779287
c11514_g1_i1	receptor-like protein kinase hsl1	GO:0016310, GO:0004672, GO:0016020, GO:0000166	K00924,K08286,K13420,K13415	KOG1187,KOG0618	XP_007013026	AT5G25930.1|PACid:19668809	Thecc1EG037781t1|PACid:27430474	Gorai.009G027700.1|PACid:26766638
c11514_g2_i1	disease resistance family protein lrr family		K13415,K13420,K08286,K00924,K13428	KOG0444	KHG11139	AT2G34930.1|PACid:19641685	Thecc1EG020996t1|PACid:27453286	Gorai.011G177700.1|PACid:26807493
c11515_g1_i1	heat shock cognate 70 kda expressed	GO:0005524, GO:0006950	K03283	KOG0100	KDO36486	AT5G02500.1|PACid:19672372	Thecc1EG041868t1|PACid:27428707	Gorai.009G100400.1|PACid:26770567
c11516_g1_i2	probable uridine nucleosidase 2	GO:0035251	K01249,K01239,K01250	KOG2938	XP_007026485	AT1G05620.1|PACid:19653238	Thecc1EG021538t1|PACid:27421673	Gorai.012G120100.2|PACid:26828529
c11517_g1_i2	---NA---
c11519_g1_i2	e3 ubiquitin-protein ligase at3g02290-like	GO:0005840, GO:0008270, GO:0042254	K02936,K10601,K15712,K11982	KOG0802	XP_007032876	AT5G15790.2|PACid:19667045	Thecc1EG018986t1|PACid:27452746	Gorai.001G197000.1|PACid:26824135
c1152_g1_i1	transcription factor tcp9-like				XP_007051964	AT2G45680.1|PACid:19640006	Thecc1EG005447t1|PACid:27433459	Gorai.007G094200.1|PACid:26778470
c11520_g1_i2	embryo yellow partial	GO:0006886, GO:0017119		KOG4182	XP_007038383	AT5G51430.1|PACid:19666470	Thecc1EG014923t1|PACid:27448290	Gorai.008G216000.1|PACid:26814531
c11521_g1_i1	---NA---
c11522_g1_i1	nhl domain-containing				XP_007049796	AT3G07060.1|PACid:19659436	Thecc1EG002968t1|PACid:27432659	Gorai.007G153600.1|PACid:26779676
c11523_g1_i1	Uncharacterized protein TCM_042185				XP_007016936		Thecc1EG042185t1|PACid:27430046	Gorai.009G112100.1|PACid:26762030
c11524_g1_i2	soul heme-binding family protein isoform 1				XP_007013322	AT5G20140.2|PACid:19673079	Thecc1EG037981t1|PACid:27425781	Gorai.009G021100.1|PACid:26770108
c11524_g2_i1	---NA---
c11525_g1_i1	protein time for coffee-like isoform x2				XP_007034711	AT3G22380.1|PACid:19658612	Thecc1EG020585t1|PACid:27452767	Gorai.006G237700.4|PACid:26831980
c11525_g2_i1	time for isoform 2				XP_007034712	AT3G22380.1|PACid:19658612	Thecc1EG020585t2|PACid:27452768	Gorai.011G169000.3|PACid:26809672
c11526_g1_i1	coiled-coil domain-containing protein 115-like isoform x1				XP_007018085	AT1G20770.1|PACid:19656654	Thecc1EG034415t1|PACid:27458199	Gorai.002G114700.1|PACid:26793463
c11527_g1_i1	---NA---
c11528_g1_i1	protein abscisic acid-insensitive 5-like	GO:0097159, GO:1901363			XP_007027726	AT2G36270.1|PACid:19641307	Thecc1EG022574t5|PACid:27424417	Gorai.006G155600.1|PACid:26829365
c11529_g1_i1	dna double-strand break repair rad50 atpase				XP_007031913	AT5G14105.1|PACid:19668639	Thecc1EG017246t1|PACid:27455161	Gorai.001G273000.1|PACid:26821363
c1153_g1_i1	phototropic-responsive nph3 family protein isoform 2				XP_007011711		Thecc1EG036904t4|PACid:27425859	Gorai.009G062900.1|PACid:26767066
c11530_g1_i1	lysosomal beta glucosidase-like	GO:0005975, GO:0008422	K01188		XP_007015579	AT5G20950.2|PACid:19667741	Thecc1EG041163t3|PACid:27428805	Gorai.006G118100.1|PACid:26832055
c11531_g1_i1	homeobox-leucine zipper protein hat5-like	GO:0003700, GO:0000976, GO:0006355, GO:0005667, GO:0045449	K09338	KOG0483	XP_007037212	AT3G01470.1|PACid:19660222	Thecc1EG013821t2|PACid:27447360	Gorai.001G073600.2|PACid:26824761
c11532_g1_i1	2-cys peroxiredoxin bas1- chloroplastic-like	GO:0042742, GO:0009941, GO:0009409, GO:0010319, GO:0004601, GO:0051920, GO:0009570, GO:0009579, GO:0048046, GO:0055114, GO:0006804, GO:0006979	K03386	KOG0852	XP_007027930	AT5G06290.1|PACid:19666700	Thecc1EG022857t1|PACid:27422638	Gorai.009G397800.1|PACid:26762368
c11533_g1_i1	eukaryotic aspartyl protease family isoform 1	GO:0004190, GO:0006508	K00924	KOG1339	XP_007027933	AT3G52500.1|PACid:19664200	Thecc1EG022864t3|PACid:27423157	Gorai.006G150600.1|PACid:26832400
c11534_g1_i1	nucleotide binding site protein		K13457	KOG4658	XP_007044433	AT1G27170.1|PACid:19653763	Thecc1EG010088t4|PACid:27461480	Gorai.005G188600.2|PACid:26806163
c11536_g1_i1	gtp-binding protein yptm2	GO:0005773, GO:0005525, GO:0005886, GO:0016787, GO:0007264, GO:0015031	K07874,K07976	KOG0084	AFM30910	AT1G02130.1|PACid:19650013	Thecc1EG014837t2|PACid:27449562	Gorai.003G111900.1|PACid:26800242
c11537_g1_i3	p-loop containing nucleoside triphosphate hydrolases superfamily protein isoform 1				XP_007039863	AT3G02065.3|PACid:19660272	Thecc1EG015986t5|PACid:27448970	Gorai.006G213300.1|PACid:26830102
c11538_g1_i1	serine arginine repetitive matrix protein 2-like				XP_007037601		Thecc1EG014295t2|PACid:27451063	Gorai.003G101900.5|PACid:26799541
c11539_g1_i1	---NA---
c11539_g2_i1	sugar isoform partial	GO:0016021, GO:0032440, GO:0055114, GO:0055085, GO:0022857, GO:0008643			KHF97827	AT4G36660.1|PACid:19645745	Thecc1EG034019t2|PACid:27457400	Gorai.009G203200.1|PACid:26768886
c1154_g1_i1	-like carbohydrate kinase family protein	GO:0016310, GO:0006014, GO:0004747, GO:0006098	K00852,K15075	KOG2855	XP_007022196	AT1G17160.1|PACid:19657263	Thecc1EG032360t1|PACid:27444625	Gorai.004G271100.1|PACid:26774771
c11540_g1_i1	tify domain divergent cct motif family isoform 2			KOG4249	XP_007047108	AT2G23470.1|PACid:19639516	Thecc1EG000512t2|PACid:27434579	Gorai.003G019900.2|PACid:26798701
c11541_g1_i1	concanavalin a-like lectin protein kinase family	GO:0004715, GO:0004693, GO:0030246, GO:0006468, GO:0005524, GO:0000074, GO:0009069	K13417,K13416,K13418,K00924,K04733,K08286,K13430	KOG1187	XP_007016342	AT3G53810.1|PACid:19663032	Thecc1EG041784t1|PACid:27428153	Gorai.009G096800.1|PACid:26761919
c11542_g1_i1	probable apyrase 7	GO:0016787	K01510	KOG1386	XP_007040844	AT4G19180.1|PACid:19648314	Thecc1EG016686t3|PACid:27448102	Gorai.008G219700.3|PACid:26814833
c11543_g1_i2	transcription factor une10-like		K12126,K13422		XP_007052179	AT4G00050.1|PACid:19644682	Thecc1EG005607t1|PACid:27433712	Gorai.007G088300.2|PACid:26778715
c11544_g1_i1	lysine--trna ligase				XP_007027673	AT3G52870.1|PACid:19665131	Thecc1EG022508t1|PACid:27421310	Gorai.002G158900.2|PACid:26795906
c11545_g1_i1	trna--methyltransferase non-catalytic subunit trm6mtase subunit trm6 isoform 1				XP_007043064	AT2G17230.1|PACid:19641581	Thecc1EG007565t3|PACid:27462924	Gorai.005G217200.2|PACid:26805344
c11546_g1_i1	craniofacial development protein				XP_010520633
c11546_g1_i2	craniofacial development protein 2-like				XP_003638432
c11546_g2_i1	craniofacial development protein 2-like				XP_008652406
c11547_g1_i1	ac084762_2 gag-pol polyprotein	GO:0003676, GO:0008270, GO:0015074	K12619,K01514		XP_006590177		Thecc1EG040529t1|PACid:27426184
c11548_g1_i1	transcription factor gamyb	GO:0005488	K09422		XP_007010686	AT5G06100.3|PACid:19670645	Thecc1EG044611t2|PACid:27443528	Gorai.010G212500.2|PACid:26757302
c11549_g1_i1	nuclear transport factor 2 family protein			KOG0116	XP_007045848	AT1G13730.1|PACid:19656266	Thecc1EG011521t2|PACid:27461504	Gorai.013G094700.2|PACid:26786395
c1155_g1_i1	lysine ketoglutarate reductase trans-splicing-like protein				KHG05934	AT1G61240.4|PACid:19657993	Thecc1EG029952t1|PACid:27437820	Gorai.011G024200.2|PACid:26808804
c11550_g1_i1	signal peptide peptidase-like 2b	GO:0016021, GO:0004190	K09597	KOG2442	XP_007033978	AT2G43070.1|PACid:19639938	Thecc1EG020054t1|PACid:27455349	Gorai.005G128500.5|PACid:26805299
c11551_g1_i2	nadh dehydrogenase subunit 4	GO:0008137, GO:0005747, GO:0016021, GO:0006120, GO:0006744, GO:0006814, GO:0015992			XP_002534687	ATMG00580.1|PACid:19643646		Gorai.001G166300.1|PACid:26824898
c11552_g1_i1	protein bicaudal c-1-b-like protein			KOG4374	XP_007037665	AT5G23680.1|PACid:19670964	Thecc1EG014388t1|PACid:27446946	Gorai.003G103200.3|PACid:26800556
c11553_g1_i1	homeobox protein 20	GO:0003700, GO:0000976, GO:0006355, GO:0005667, GO:0045449	K09338		XP_007032488	AT3G01220.1|PACid:19662991	Thecc1EG018470t1|PACid:27452475	Gorai.006G022100.1|PACid:26832984
c11554_g1_i1	probable lrr receptor-like serine threonine-protein kinase rkf3-like	GO:0016310, GO:0004672, GO:0000166	K04733,K13416,K13418,K13417,K13430,K00924,K13415	KOG1187	XP_007050717	AT2G48010.1|PACid:19639565	Thecc1EG004486t1|PACid:27436417	Gorai.008G006500.1|PACid:26816841
c11555_g1_i1	---NA---							Gorai.009G047100.1|PACid:26761953
c11556_g1_i1	prolyl oligopeptidase family protein	GO:0070008, GO:0006508, GO:0004252, GO:0009507	K01322	KOG2237	KHF99507	AT1G76140.1|PACid:19654133	Thecc1EG046888t1|PACid:27458882	Gorai.002G120200.2|PACid:26791829
c11557_g1_i1	PREDICTED: uncharacterized protein LOC101256839				XP_004250965
c11557_g2_i1	Uncharacterized protein TCM_041863				XP_007016453	AT1G47278.2|PACid:19654822	Thecc1EG041863t1|PACid:27430934	Gorai.003G133500.1|PACid:26801053
c11557_g3_i1	Uncharacterized protein TCM_041863				XP_007016453	AT1G47278.2|PACid:19654822	Thecc1EG041863t1|PACid:27430934	Gorai.003G133500.1|PACid:26801053
c11558_g1_i1	transmembrane emp24 domain-containing protein p24delta9-like	GO:0016021, GO:0005783, GO:0006810		KOG1691	XP_007046004	AT1G26690.1|PACid:19651619	Thecc1EG011640t1|PACid:27461247	Gorai.013G089000.5|PACid:26787557
c11559_g1_i1	nucleobase-ascorbate transporter 12	GO:0016020, GO:0006810	K14611	KOG1292	XP_007015938	AT2G27810.3|PACid:19640771	Thecc1EG041503t3|PACid:27428236	Gorai.001G119800.2|PACid:26819843
c1156_g1_i1	---NA---
c11560_g1_i2	nuclear speckle splicing regulatory protein 1-like		K13206	KOG2117	XP_007015711	AT2G27285.1|PACid:19639312	Thecc1EG041289t3|PACid:27430764	Gorai.001G124100.1|PACid:26819660
c11561_g1_i1	Uncharacterized protein TCM_013825	GO:0009535			XP_007037219	AT1G74730.1|PACid:19656619	Thecc1EG013825t1|PACid:27448475	Gorai.013G009800.1|PACid:26787914
c11562_g1_i1	---NA---
c11563_g1_i1	protein smg7l		K14409,K11124	KOG2162	XP_007025591	AT1G28260.2|PACid:19652412	Thecc1EG029844t1|PACid:27439593	Gorai.010G155000.4|PACid:26757219
c11564_g1_i1	rhomboid-related intramembrane serine protease family isoform 1				XP_007033305		Thecc1EG019499t2|PACid:27452237	Gorai.007G180600.3|PACid:26781677
c11565_g1_i1	mitochondrial substrate carrier family protein e	GO:0055085, GO:0016021	K15111	KOG0770	XP_007037566	AT1G74240.1|PACid:19649748	Thecc1EG014259t1|PACid:27447423	Gorai.008G198900.3|PACid:26813640
c11566_g1_i1	dna-repair protein isoform 3				XP_007031409		Thecc1EG016845t1|PACid:27451865	Gorai.001G260400.6|PACid:26821714
c11567_g1_i1	lysine-specific histone demethylase 1 isoform 3	GO:0016491, GO:0008152	K11450,K13367,K00274,K03343	KOG0029	XP_007017707	AT4G16310.1|PACid:19647249	Thecc1EG034163t5|PACid:27457054	Gorai.012G046900.4|PACid:26825403
c11568_g1_i3	mitochondrial import inner membrane translocase subunit tim21				XP_007050163	AT2G20390.1|PACid:19639843	Thecc1EG003906t1|PACid:27433642	Gorai.001G181700.2|PACid:26820834
c11569_g1_i1	dnaj heat shock n-terminal domain-containing	GO:0006457, GO:0048573, GO:0006950, GO:0009507, GO:0005783			XP_007037412	AT1G18700.1|PACid:19656616	Thecc1EG014092t1|PACid:27449059	Gorai.003G098100.3|PACid:26800738
c1157_g1_i1	heat shock cognate protein 70-1 isoform partial	GO:0005524, GO:0006950	K03283	KOG0101	CBZ39501	AT5G02500.2|PACid:19672373	Thecc1EG021961t2|PACid:27422624	Gorai.007G375600.3|PACid:26781189
c11570_g1_i1	nadh dehydrogenase subunit 7	GO:0051287, GO:0005739, GO:0016651, GO:0055114, GO:0048038	K03935	KOG2870	AFK43004	ATMG00510.1|PACid:19643682	Thecc1EG035835t1|PACid:27459347	Gorai.004G123700.1|PACid:26772736
c11571_g1_i1	histidine kinase 4-like	GO:0004721, GO:0005034, GO:0048831, GO:0016020, GO:0009414, GO:0023014, GO:0006355, GO:0042742, GO:0000155, GO:0010086, GO:0006468, GO:0019955, GO:0010029, GO:0000160, GO:0000156, GO:0005524, GO:0035556, GO:0006470, GO:0009365, GO:0045449	K14489	KOG0519	XP_007045481	AT2G01830.3|PACid:19638353	Thecc1EG011246t1|PACid:27459939	Gorai.013G031500.1|PACid:26785950
c11572_g1_i1	Uncharacterized protein TCM_004978			KOG3345	XP_007051336	AT1G02330.1|PACid:19657060	Thecc1EG004978t1|PACid:27431890	Gorai.007G118800.1|PACid:26780434
c11572_g2_i1	Uncharacterized protein TCM_004978				XP_007051336		Thecc1EG004978t1|PACid:27431890	Gorai.007G118800.1|PACid:26780434
c11573_g1_i1	serine threonine-protein kinase sapk2-like	GO:0006468, GO:0005524, GO:0004674, GO:0009069			XP_007047872	AT4G33950.1|PACid:19644296	Thecc1EG001052t1|PACid:27435531	Gorai.007G059900.3|PACid:26782456
c11574_g1_i1	lysine-specific demethylase ref6-like	GO:0035067, GO:0009741, GO:0010228, GO:0033169, GO:0048366, GO:0009826, GO:0005634	K11446	KOG0958	XP_007037857	AT3G48430.1|PACid:19662836	Thecc1EG014549t3|PACid:27450625	Gorai.006G270100.1|PACid:26830254
c11575_g1_i1	o-glycosyl hydrolases family 17 protein	GO:0004553, GO:0005975, GO:0005576, GO:0005886			XP_007026106	AT1G11820.1|PACid:19654103	Thecc1EG030245t1|PACid:27437581	Gorai.009G179400.3|PACid:26769958
c11576_g1_i3	protein binding	GO:0000145, GO:0006887	K07195	KOG2344	XP_007009575	AT3G55150.1|PACid:19664875	Thecc1EG042985t1|PACid:27442332	Gorai.009G316600.1|PACid:26763664
c11577_g1_i1	dof zinc finger	GO:0005488			XP_007015499	AT2G28510.1|PACid:19642051	Thecc1EG041105t1|PACid:27428827	Gorai.009G079400.2|PACid:26763497
c11578_g1_i1	---NA---
c11579_g1_i2	rna-binding protein pno1-like		K11884	KOG3273	KHG24808	AT3G13230.1|PACid:19662592	Thecc1EG030555t2|PACid:27445378	Gorai.009G453200.1|PACid:26767432
c1158_g1_i1	von willebrand factor a domain-containing protein ddb_g0286969-like				XP_007037916	AT5G50360.1|PACid:19666850	Thecc1EG014589t1|PACid:27450890	Gorai.003G109600.1|PACid:26800133
c11580_g1_i1	---NA---
c11581_g1_i1	serine--trna ligase	GO:0005737, GO:0005524, GO:0006434, GO:0004828, GO:0006544, GO:0006563, GO:0006566	K01875	KOG2509	KHG05332	AT5G27470.1|PACid:19666235	Thecc1EG006354t2|PACid:27460915	Gorai.002G211800.1|PACid:26796783
c11582_g1_i1	transmembrane 53				XP_007017289	AT5G44250.2|PACid:19671377	Thecc1EG033872t2|PACid:27459344	Gorai.009G210900.3|PACid:26767213
c11583_g1_i2	dna rna polymerases superfamily protein	GO:0003964, GO:0006278, GO:0003723, GO:0015074			XP_007022529		Thecc1EG033221t1|PACid:27446283
c11584_g1_i1	transcription factor bhlh62-like		K12126		XP_007034153	AT3G07340.1|PACid:19663870	Thecc1EG020177t1|PACid:27454147	Gorai.011G150200.1|PACid:26810926
c11585_g1_i1	amino acid permease 6	GO:0016021	K14209,K14997	KOG1303	XP_007018375	AT5G49630.1|PACid:19667121	Thecc1EG034610t1|PACid:27458105	Gorai.009G224500.1|PACid:26764844
c11586_g1_i1	---NA---
c11587_g1_i1	golgi snap receptor complex member 1-1	GO:0000139, GO:0006944, GO:0016021, GO:0005801, GO:0006888, GO:0015031	K08495	KOG3208	XP_007023394	AT1G15880.1|PACid:19651774	Thecc1EG027409t1|PACid:27439339	Gorai.010G222600.1|PACid:26756298
c11588_g1_i1	60s ribosomal protein l31	GO:0003735, GO:0005886, GO:0005618, GO:0022625, GO:0009507, GO:0006412, GO:0042254	K02910	KOG0893	XP_007052563	AT5G56710.1|PACid:19666016	Thecc1EG005910t1|PACid:27436376	Gorai.013G228700.1|PACid:26789001
c11589_g1_i1	rna-binding kh domain-containing isoform 2	GO:0003723	K13162,K12886,K13210	KOG2190	XP_007046053	AT1G14170.3|PACid:19654622	Thecc1EG011679t7|PACid:27460676	Gorai.013G087200.3|PACid:26788297
c1159_g1_i1	cysteine--trna ligase-like		K01883	KOG2007	XP_007033894	AT2G31170.2|PACid:19643306	Thecc1EG019993t2|PACid:27452416	Gorai.011G139400.10|PACid:26807754
c11590_g1_i1	e3 ubiquitin-protein ligase ubr7-like	GO:0005737, GO:0016567, GO:0004842, GO:0008270	K11979	KOG2752	XP_007040524	AT4G23860.3|PACid:19643975	Thecc1EG016467t1|PACid:27450445	Gorai.008G254400.4|PACid:26816496
c11591_g1_i1	protein abil2			KOG2546	XP_002516649	AT3G49290.2|PACid:19662711	Thecc1EG015431t2|PACid:27446894	Gorai.008G268000.4|PACid:26817631
c11592_g1_i2	homeodomain-like superfamily protein isoform 2	GO:0003677, GO:0003682, GO:0000785	K14491		XP_007030696	AT3G04030.3|PACid:19664938	Thecc1EG026448t1|PACid:27421958	Gorai.007G287500.1|PACid:26780406
c11593_g1_i1	nb-arc domain-containing disease resistance				XP_007029728		Thecc1EG025584t1|PACid:27422744
c11593_g2_i1	nb-arc domain-containing disease resistance		K13459		XP_007099577	AT4G26090.1|PACid:19643778	Thecc1EG046053t1|PACid:27456333	Gorai.011G294800.1|PACid:26812573
c11593_g3_i1	---NA---
c11594_g1_i1	tmv resistance protein	GO:0006952, GO:0043531		KOG4658	ABM53181	AT5G36930.2|PACid:19672443	Thecc1EG025403t1|PACid:27422122	Gorai.003G174400.1|PACid:26797556
c11595_g1_i1	kinase family protein isoform 1	GO:0006468, GO:0005524, GO:0004674, GO:0009069	K02218,K08957,K08960	KOG1164	XP_007013210	AT5G18190.1|PACid:19668069	Thecc1EG037903t6|PACid:27430651	Gorai.004G279600.3|PACid:26776197
c11595_g2_i1	kinase family protein isoform 1				XP_007013211		Thecc1EG037903t7|PACid:27430649
c11596_g1_i1	abc transporter b family member 29 isoform 3	GO:0009941, GO:0010541, GO:0000166, GO:0016021, GO:0010329, GO:0010540, GO:0010315, GO:0042626, GO:0055085, GO:0006200, GO:0005886	K02021		XP_007027774	AT5G03910.1|PACid:19671022	Thecc1EG022616t5|PACid:27421111	Gorai.009G401200.4|PACid:26769948
c11597_g1_i2	receptor-like serine threonine-protein kinase sd1-8-like	GO:0044260, GO:0004672, GO:0044238, GO:0000166			XP_007021216	AT1G11300.1|PACid:19657508	Thecc1EG031277t1|PACid:27444998	Gorai.002G078000.2|PACid:26793529
c11598_g1_i1	uncharacterized loc101209217				KHG30398	AT4G28290.1|PACid:19646833	Thecc1EG015610t1|PACid:27450954	Gorai.008G260200.1|PACid:26812723
c11599_g1_i1	---NA---
c116_g1_i1	red chlorophyll catabolite chloroplastic-like	GO:0010363, GO:0009941, GO:0051743, GO:0009814, GO:0009570, GO:0005829, GO:0005739	K13545		XP_007047249	AT4G37000.1|PACid:19646797	Thecc1EG000609t1|PACid:27433475	Gorai.007G212700.1|PACid:26780908
c11600_g1_i1	maternal effect embryo arrest 59				XP_007016203	AT4G37300.1|PACid:19645688	Thecc1EG041686t1|PACid:27426269	Gorai.003G125200.1|PACid:26799974
c11601_g1_i1	gap junction beta-4 protein isoform 1				XP_007043913	AT5G13100.1|PACid:19672652	Thecc1EG008611t1|PACid:27464235	Gorai.012G124400.1|PACid:26825472
c11602_g1_i1	---NA---
c11603_g1_i1	uncharacterized loc101203426				XP_007013463	AT5G25360.2|PACid:19671513	Thecc1EG038091t1|PACid:27429617	Gorai.009G017200.1|PACid:26763946
c11604_g1_i1	---NA---
c11604_g2_i1	---NA---
c11605_g1_i1	rgpr- isoform 1			KOG1913	XP_007039830	AT5G47480.1|PACid:19668810	Thecc1EG015961t1|PACid:27449941	Gorai.004G198600.1|PACid:26777388
c11606_g1_i1	tudor pwwp mbt superfamily isoform 1		K04728,K00020		XP_007027250	AT3G09670.2|PACid:19664394	Thecc1EG022087t4|PACid:27423103	Gorai.002G250400.1|PACid:26792558
c11607_g1_i2	---NA---
c11608_g1_i1	set domain protein 16 isoform 2	GO:0034968, GO:0018024, GO:0005634, GO:0008270, GO:0006554	K09186	KOG1080	XP_007039026	AT5G53430.1|PACid:19665432	Thecc1EG015395t3|PACid:27449760	Gorai.012G003100.3|PACid:26827734
c11609_g1_i1	dol-p-man:man c -pp-dol alpha- -mannosyltransferase-like	GO:0004377, GO:0006490, GO:0030246, GO:0030433, GO:0005783, GO:0000136	K03846	KOG2515	XP_007021724	AT1G16900.1|PACid:19654617	Thecc1EG031772t2|PACid:27444405	Gorai.013G173400.1|PACid:26786861
c1161_g1_i1	aldehyde dehydrogenase family 2 member c4	GO:0001758, GO:0055114, GO:0042572	K12355,K00128	KOG2450	XP_007013215	AT3G24503.1|PACid:19659592	Thecc1EG037908t1|PACid:27430639	Gorai.010G069600.1|PACid:26756461
c11610_g1_i1	---NA---
c11611_g1_i1	transducin family protein	GO:0005730, GO:0042742, GO:0046686, GO:0016567, GO:0005618, GO:0004842, GO:0009507, GO:0000151	K10599	KOG0289	KHG10431	AT2G33340.2|PACid:19642143	Thecc1EG020986t1|PACid:27454950	Gorai.005G053600.1|PACid:26804119
c11612_g1_i1	peptidyl-prolyl cis-trans isomerase chloroplastic-like	GO:0006457, GO:0000413, GO:0003755, GO:0004652			KHG06518	AT3G01480.1|PACid:19659520	Thecc1EG016868t3|PACid:27453724	Gorai.001G261200.2|PACid:26823472
c11613_g1_i3	amino-acid permease bat1-like	GO:0003333, GO:0015171, GO:0016021	K09885,K03294	KOG1289	KHG11052	AT2G01170.1|PACid:19638503	Thecc1EG009394t1|PACid:27461372	Gorai.012G123900.8|PACid:26825759
c11614_g1_i1	della protein gai-like	GO:0009867, GO:2000033, GO:0009938, GO:0006355, GO:0042538, GO:0010187, GO:0009737, GO:0009863, GO:0005634, GO:0009723	K14494		XP_006384166	AT2G01570.1|PACid:19639028	Thecc1EG019165t1|PACid:27452850	Gorai.001G089400.1|PACid:26820395
c11615_g1_i2	tail fiber				XP_007013837	AT5G11280.1|PACid:19670303	Thecc1EG047096t1|PACid:27426354	Gorai.004G274300.1|PACid:26775306
c11616_g1_i1	Uncharacterized protein TCM_030192				XP_007026030	AT4G21780.1|PACid:19644165	Thecc1EG030192t1|PACid:27439884	Gorai.010G179200.1|PACid:26760510
c11617_g1_i1	---NA---
c11618_g1_i1	Uncharacterized protein TCM_041515				XP_007015951	AT2G27830.1|PACid:19641848	Thecc1EG041515t1|PACid:27426524	Gorai.001G119300.1|PACid:26820509
c11619_g1_i1	pantoate--beta-alanine ligase-like	GO:0016874, GO:0009058	K01918	KOG3042	XP_007049805	AT5G48840.1|PACid:19669036	Thecc1EG002982t3|PACid:27435002	Gorai.001G185900.1|PACid:26821704
c1162_g1_i1	dna ligase 1-like				XP_007021607	AT3G15095.3|PACid:19662682	Thecc1EG031658t1|PACid:27444211	Gorai.013G171900.2|PACid:26787985
c11620_g1_i1	uba and ubx domain-containing protein at4g15410-like		K14012,K11584	KOG2086	KHG28913	AT4G04210.1|PACid:19643978	Thecc1EG030304t1|PACid:27441103	Gorai.009G181600.1|PACid:26762467
c11621_g1_i1	---NA---
c11622_g1_i1	elongator complex protein 4	GO:0006357, GO:0008283, GO:0033588, GO:0035265	K11375	KOG3949	KHG18242	AT3G11220.1|PACid:19659799	Thecc1EG042519t3|PACid:27443367	Gorai.008G084700.5|PACid:26816897
c11623_g1_i1	spc97 spc98 family of spindle pole body isoform 4		K01769	KOG2065	XP_007015570	AT3G43610.1|PACid:19658867	Thecc1EG041157t4|PACid:27430187	Gorai.009G080700.5|PACid:26762223
c11624_g1_i1	probable xyloglucan endotransglucosylase hydrolase protein 26				XP_007013098		Thecc1EG037831t1|PACid:27426773	Gorai.010G074000.1|PACid:26758121
c11625_g1_i2	---NA---
c11626_g1_i1	dna topoisomerase 3-beta-1-like	GO:0003917, GO:0005694, GO:0006265	K03165	KOG1957	XP_007034151	AT2G32000.1|PACid:19638735	Thecc1EG020175t1|PACid:27452069	Gorai.011G150100.1|PACid:26811342
c11627_g1_i1	---NA---
c11628_g1_i2	histone deacetylase complex subunit sap30l				XP_007040288	AT1G75060.2|PACid:19653885	Thecc1EG016291t4|PACid:27450208	Gorai.008G248200.2|PACid:26813716
c11629_g1_i1	probable protein s-acyltransferase 16	GO:0008270, GO:0032440, GO:0055114		KOG1315	XP_007026980	AT3G09320.1|PACid:19659453	Thecc1EG021906t5|PACid:27421646	Gorai.002G257000.2|PACid:26796530
c11629_g1_i2	zinc finger family protein	GO:0008270, GO:0032440, GO:0055114			XP_007026980	AT3G09320.1|PACid:19659453	Thecc1EG021906t5|PACid:27421646	Gorai.002G257000.1|PACid:26796528
c11629_g2_i1	probable protein s-acyltransferase 15	GO:0008270	K14423,K05766,K06867,K03062,K06674	KOG1315	KHG30438	AT5G04270.1|PACid:19670558	Thecc1EG043234t1|PACid:27442389	Gorai.011G237900.8|PACid:26807410
c1163_g1_i1	---NA---
c11630_g1_i1	---NA---						Thecc1EG014113t1|PACid:27450672
c11630_g2_i2	f-box kelch-repeat protein skip6				XP_007048117	AT2G21950.1|PACid:19640618	Thecc1EG001244t2|PACid:27433479	Gorai.007G062200.2|PACid:26783358
c11630_g3_i1	la-related protein 1c-like				XP_007017875	AT4G35890.1|PACid:19645674	Thecc1EG034273t1|PACid:27457120	Gorai.002G121900.1|PACid:26794045
c11631_g1_i3	programmed cell death protein 2	GO:0046872, GO:0005634	K14801	KOG2061	KHG20012	AT4G02220.1|PACid:19645721	Thecc1EG025166t1|PACid:27425448	Gorai.007G180000.2|PACid:26782443
c11632_g1_i1	probable arabinose 5-phosphate isomerase	GO:0030246, GO:0019146, GO:0005975	K06041		XP_007050273	AT3G54690.1|PACid:19663264	Thecc1EG004002t1|PACid:27434595	Gorai.001G178500.1|PACid:26823895
c11633_g1_i1	---NA---
c11634_g1_i1	transcription factor bhlh47				XP_007037304	AT3G47640.3|PACid:19658984	Thecc1EG013940t2|PACid:27447913	Gorai.007G036700.1|PACid:26784379
c11635_g1_i3	Uncharacterized protein TCM_029860				XP_007025611	AT1G53035.1|PACid:19652297	Thecc1EG029860t1|PACid:27439757	Gorai.010G153700.1|PACid:26756606
c11636_g1_i2	cinnamoyl- reductase 1-like	GO:0044237, GO:0050662, GO:0003824	K00091,K09753,K08695,K13082	KOG1502	KHG07124	AT5G19440.1|PACid:19668608	Thecc1EG046801t1|PACid:27425324	Gorai.003G055000.5|PACid:26797935
c11637_g1_i1	---NA---
c11638_g1_i1	probable methyltransferase-like protein 15	GO:0008168, GO:0032259	K03438	KOG2782	XP_007011490	AT5G10910.1|PACid:19666965	Thecc1EG036762t2|PACid:27430798	Gorai.001G001000.1|PACid:26819420
c11639_g1_i1	u11 u12 small nuclear ribonucleoprotein 59 kda protein isoform x1				XP_007051682	AT2G46200.2|PACid:19638577	Thecc1EG005244t1|PACid:27437485	Gorai.001G158000.1|PACid:26824459
c1164_g1_i1	transcription factor bhlh63-like				XP_007046907	AT2G18300.2|PACid:19638834	Thecc1EG000362t3|PACid:27437164	Gorai.008G067500.1|PACid:26816550
c11640_g1_i1	---NA---
c11643_g1_i1	u-box domain-containing protein 5-like	GO:0016874			XP_007046911	AT4G36550.1|PACid:19646546	Thecc1EG000364t5|PACid:27432437	Gorai.007G202100.2|PACid:26780782
c11643_g2_i1	u-box domain-containing protein 5-like	GO:0016874			XP_007046911	AT4G36550.1|PACid:19646546	Thecc1EG000364t5|PACid:27432437	Gorai.007G202100.2|PACid:26780782
c11644_g1_i1	actin cytoskeleton-regulatory complex protein pan-1-like		K09291,K10352,K03546,K03529,K06669	KOG0161	XP_007020839	AT1G50660.1|PACid:19657726	Thecc1EG030888t1|PACid:27446174	Gorai.002G088400.1|PACid:26796108
c11645_g1_i1	peroxisomal nicotinamide adenine dinucleotide carrier-like	GO:0006810, GO:0016021	K13354	KOG0769	XP_007011448	AT2G39970.1|PACid:19640330	Thecc1EG045615t1|PACid:27442441	Gorai.009G291700.4|PACid:26770869
c11646_g1_i1	na(+)-translocating nadh-quinone reductase subunit a				KHG26355	AT5G55640.1|PACid:19672938	Thecc1EG047063t1|PACid:27445540	Gorai.009G449900.2|PACid:26770252
c11647_g1_i1	---NA---
c11648_g1_i1	serine threonine protein phosphatase 2a 57 kda regulatory subunit b beta isoform	GO:0000159, GO:0007165, GO:0008601	K11584	KOG2085	XP_007027455	AT5G03470.1|PACid:19672189	Thecc1EG022290t1|PACid:27422965	Gorai.006G161400.2|PACid:26830853
c11649_g1_i1	trna (guanine-n -)-methyltransferase non-catalytic subunit wdr4		K15443	KOG3914	XP_007050554	AT1G03110.1|PACid:19658142	Thecc1EG004325t1|PACid:27435737	Gorai.008G003800.1|PACid:26818515
c1165_g1_i2	pleckstrin homology domain-containing family a member 8-like	GO:0017089, GO:0005737, GO:0051861, GO:0046836, GO:0005886	K08051	KOG3221	XP_007035167	AT2G33470.2|PACid:19641153	Thecc1EG020927t3|PACid:27455915	Gorai.005G051100.1|PACid:26806563
c11650_g1_i1	metacaspase-1-like			KOG1546	XP_007042928	AT1G02170.1|PACid:19655447	Thecc1EG007463t2|PACid:27463536	Gorai.005G220900.2|PACid:26805952
c11651_g1_i3	hit-type zinc finger family isoform 1			KOG2857	XP_007049879	AT4G28820.2|PACid:19648158	Thecc1EG003123t3|PACid:27431637	Gorai.004G223900.1|PACid:26772252
c11653_g1_i1	---NA---
c11654_g1_i2	protein phosphatase inhibitor 2	GO:0004864, GO:0043666, GO:0009966			XP_007038652	AT5G52200.1|PACid:19666616	Thecc1EG015144t1|PACid:27448526	Gorai.004G119500.3|PACid:26776866
c11655_g1_i1	u3 small nucleolar rna-associated protein 15 homolog	GO:0005730, GO:0009553, GO:0006364	K14549	KOG0310	XP_007050748	AT2G47990.1|PACid:19639601	Thecc1EG004505t1|PACid:27432257	Gorai.004G054300.1|PACid:26773677
c11656_g1_i1	casp-like protein at5g40300	GO:0016020			XP_007031454	AT5G40300.1|PACid:19666883	Thecc1EG016875t1|PACid:27452077	Gorai.001G261500.1|PACid:26821211
c11656_g2_i1	casp-like protein at5g40300	GO:0005886, GO:0016021			XP_007031454	AT5G40300.1|PACid:19666883	Thecc1EG016875t1|PACid:27452077	Gorai.001G261500.1|PACid:26821211
c11657_g1_i1	calmodulin-like protein 1	GO:0005509	K13448	KOG0027	XP_007047234	AT2G15680.1|PACid:19641626	Thecc1EG000601t1|PACid:27434394	Gorai.007G212400.1|PACid:26778024
c11658_g1_i1	protein phosphatase 2c 70-like	GO:0006470, GO:0016301, GO:0046872, GO:0004722, GO:0016310, GO:0008287	K01090,K01768		XP_007034676	AT5G19280.1|PACid:19665619	Thecc1EG020564t1|PACid:27453093	Gorai.005G041400.2|PACid:26805379
c11659_g1_i1	hypothetical protein VITISV_001550	GO:0003676, GO:0008270, GO:0015074			CAN76400		Thecc1EG044423t1|PACid:27441766
c11660_g1_i1	serine threonine-protein kinase rio1-like	GO:0005524, GO:0004674, GO:0016310, GO:0009069	K07178	KOG2270	XP_007037981	AT5G37350.2|PACid:19671838	Thecc1EG014640t1|PACid:27450316	Gorai.003G120600.4|PACid:26799822
c11661_g1_i1	---NA---
c11662_g1_i1	---NA---
c11663_g1_i1	udp-glucuronate 4-epimerase 3	GO:0071704, GO:0044237, GO:0016857, GO:0016020, GO:0044238	K08679	KOG1371	XP_007039971	AT4G00110.1|PACid:19647175	Thecc1EG016067t1|PACid:27449421	Gorai.004G202200.1|PACid:26773134
c11664_g1_i1	ddb1- and cul4-associated factor 8 isoform x2		K11804	KOG1334	XP_007041733	AT4G35140.1|PACid:19648379	Thecc1EG006550t2|PACid:27462542	Gorai.012G156900.1|PACid:26828517
c11664_g2_i1	ddb1- and cul4-associated factor 8-like isoform x1		K11804	KOG1334	XP_007041732	AT4G35140.1|PACid:19648379	Thecc1EG006550t1|PACid:27462541	Gorai.012G156900.2|PACid:26828518
c11665_g1_i1	---NA---
c11666_g1_i1	heavy metal-associated isoprenylated plant protein 26-like	GO:0005576, GO:0030001, GO:0046872	K07213	KOG1603	XP_007039305	AT2G18196.1|PACid:19639141	Thecc1EG015587t1|PACid:27450400	Gorai.008G261300.1|PACid:26815207
c11667_g1_i2	aminoacyl-trna synthetase-associated domain isoform 2				XP_007019011	AT1G44835.2|PACid:19654486	Thecc1EG035075t2|PACid:27458197	Gorai.005G090400.6|PACid:26806187
c11668_g1_i1	leucine-rich repeat containing-like protein isoform 1	GO:0003824			XP_007033757	AT3G14460.1|PACid:19661004	Thecc1EG019879t2|PACid:27452034	Gorai.005G012600.1|PACid:26802825
c11669_g1_i1	uridine 5 -monophosphate synthase family protein	GO:0044205, GO:0004590, GO:0006207, GO:0046686, GO:0016036, GO:0004588	K13421	KOG1377	XP_007021322	AT3G54470.1|PACid:19664004	Thecc1EG031360t2|PACid:27444273	Gorai.009G432600.1|PACid:26769265
c1167_g1_i1	probable adp-ribosylation factor gtpase-activating protein agd11			KOG1030	XP_007036844	AT1G48590.3|PACid:19652777	Thecc1EG012850t1|PACid:27448272	Gorai.008G290100.1|PACid:26818604
c1167_g2_i1	probable adp-ribosylation factor gtpase-activating protein agd11		K01613,K10591,K15293,K13305	KOG1030	XP_007036844	AT3G17980.1|PACid:19665004	Thecc1EG012850t1|PACid:27448272	Gorai.008G290100.1|PACid:26818604
c11670_g1_i1	ring u-box superfamily protein isoform 2	GO:0008270, GO:0016874		KOG1039	XP_007016117	AT3G47160.1|PACid:19665035	Thecc1EG041631t2|PACid:27427729	Gorai.009G092300.3|PACid:26768234
c11671_g1_i1	---NA---
c11672_g1_i1	protein disulfide isomerase-like 1-4	GO:0006979, GO:0005886, GO:0009055, GO:0045454, GO:0006662, GO:0016853, GO:0009507, GO:0004579, GO:0015035, GO:0005739, GO:0006118, GO:0008250, GO:0018279	K09580	KOG0190	XP_007016727	AT5G60640.1|PACid:19671707	Thecc1EG042047t1|PACid:27427876	Gorai.003G141300.2|PACid:26798879
c11673_g1_i2	chaperone -domain containing protein isoform 3				KHG03420		Thecc1EG029213t3|PACid:27438356	Gorai.011G057100.5|PACid:26809106
c11674_g1_i1	calmodulin-binding family protein				XP_007033737	AT2G43680.3|PACid:19642187	Thecc1EG019862t2|PACid:27451814	Gorai.011G135300.1|PACid:26812310
c11675_g1_i1	kda class v heat shock protein		K13993	KOG0710	XP_007026045	AT4G21870.1|PACid:19645931	Thecc1EG030200t1|PACid:27439017	Gorai.009G177600.1|PACid:26764136
c11676_g1_i2	adp-ribosylation factor gtpase-activating protein agd12	GO:0008270, GO:0006944, GO:0005773, GO:0006623, GO:0000902, GO:0005543, GO:0016197, GO:0005794, GO:0032312, GO:0048193, GO:0016049, GO:0005886, GO:0005634, GO:0008060	K12486,K12491	KOG1030,KOG0703	XP_007022879	AT4G21160.4|PACid:19645054	Thecc1EG026911t1|PACid:27437607	Gorai.009G115200.4|PACid:26766964
c11677_g1_i1	f-box kelch-repeat protein at2g44130-like		K13956,K10443	KOG4441	XP_007045874	AT2G44130.1|PACid:19642304	Thecc1EG011541t1|PACid:27464641	Gorai.013G093900.1|PACid:26789199
c11678_g1_i1	l-aminoadipate-semialdehyde dehydrogenase-phosphopantetheinyl transferase-like		K06133	KOG0945	XP_007037095		Thecc1EG013483t1|PACid:27450398	Gorai.005G019900.1|PACid:26804213
c11679_g1_i2	uncharacterized transporter ybr287w-like isoform x1		K07088	KOG2722	CBI37492	AT1G20925.1|PACid:19655523	Thecc1EG043548t1|PACid:27443361	Gorai.013G014100.2|PACid:26790554
c1168_g1_i1	b-cell receptor-associated protein 31-like	GO:0016021, GO:0005783, GO:0006886	K14009	KOG1962	KHG09837		Thecc1EG002876t1|PACid:27433551	Gorai.001G232500.1|PACid:26821870
c11680_g1_i1	probable dolichyl-diphosphooligosaccharide--protein glycosyltransferase subunit 3b-like		K12669	KOG2603	XP_007025996	AT1G61790.1|PACid:19655780	Thecc1EG030169t2|PACid:27439215	Gorai.010G177400.1|PACid:26761020
c11681_g1_i1	pantothenate kinase 2	GO:0015937, GO:0005524, GO:0016310, GO:0004594, GO:0015940	K09680	KOG2201	XP_007044671	AT4G32180.3|PACid:19644365	Thecc1EG010387t1|PACid:27464147	Gorai.008G159500.4|PACid:26815063
c11682_g1_i1	probable methyltransferase pmt21	GO:0005794, GO:0032259, GO:0008168			XP_007040817	AT4G19120.2|PACid:19646290	Thecc1EG016673t3|PACid:27448700	Gorai.008G220500.3|PACid:26819174
c11683_g1_i1	---NA---
c11683_g1_i2	---NA---
c11683_g2_i1	---NA---
c11683_g3_i1	---NA---
c11684_g1_i1	u-box domain-containing protein 44-like				XP_007011168		Thecc1EG045382t1|PACid:27442036	Gorai.011G212500.1|PACid:26810430
c11685_g1_i3	zinc knuckle (cchc-type) family protein isoform 1		K09250	KOG4400	XP_007029140	AT3G43590.1|PACid:19658862	Thecc1EG025041t1|PACid:27422940	Gorai.009G396300.13|PACid:26769377
c11686_g1_i1	u-box domain-containing protein 30-like	GO:0004842, GO:0000151, GO:0016567			XP_007047580	AT3G49810.1|PACid:19660770	Thecc1EG000823t2|PACid:27431675	Gorai.008G084500.1|PACid:26813343
c11687_g1_i1	g patch domain-containing protein 8-like isoform x2				XP_007021556	AT5G53930.1|PACid:19666195	Thecc1EG031605t1|PACid:27445039	Gorai.002G067800.1|PACid:26796307
c11688_g1_i1	hypothetical protein				ADI18282
c11689_g1_i1	deoxyguanosinetriphosphate triphosphohydrolase-like protein				XP_007013493	AT3G24150.1|PACid:19662224	Thecc1EG038116t1|PACid:27425988	Gorai.010G062400.2|PACid:26756325
c1169_g1_i1	histone deacetylase hdt1-like	GO:0008270			XP_007015954	AT3G44750.2|PACid:19665088	Thecc1EG041517t2|PACid:27430504	Gorai.006G109300.1|PACid:26830800
c11690_g1_i1	tetraspanin-3-like	GO:0016021, GO:0009506, GO:0007568, GO:0005886		KOG3882	XP_007015493	AT3G45600.1|PACid:19658855	Thecc1EG041101t1|PACid:27429607	Gorai.006G121100.1|PACid:26830794
c11690_g2_i1	cd82 antigen	GO:0016021, GO:0009506, GO:0007568, GO:0005886		KOG3882	XP_007015493	AT3G45600.1|PACid:19658855	Thecc1EG041101t1|PACid:27429607	Gorai.006G121100.1|PACid:26830794
c11691_g1_i1	short-chain dehydrogenase tic chloroplastic-like	GO:0055114, GO:0016491	K00540,K00100	KOG1208	XP_004145894	AT4G23420.2|PACid:19646259	Thecc1EG015204t1|PACid:27450012	Gorai.004G117800.4|PACid:26774896
c11692_g1_i1	receptor-like serine threonine-protein kinase sd1-8-like		K04733,K00924,K13415,K13430	KOG1187	XP_007021216	AT4G21390.1|PACid:19644399	Thecc1EG031277t1|PACid:27444998	Gorai.002G078000.1|PACid:26793528
c11693_g1_i1	splicing factor u2af large subunit b	GO:0003723, GO:0006397, GO:0005634, GO:0000166			KHG13513	AT1G60830.1|PACid:19653125	Thecc1EG043260t4|PACid:27441812	Gorai.008G068800.6|PACid:26815440
c11693_g2_i1	splicing factor u2af large subunit a isoform 1	GO:0005634, GO:0003723			KHG27783	AT1G60830.1|PACid:19653125	Thecc1EG043260t3|PACid:27441814	Gorai.012G005600.4|PACid:26826407
c11694_g1_i1	fluorescent in blue chloroplastic -like protein	GO:0010380, GO:0009507	K15837	KOG1130	XP_007024682	AT3G14110.1|PACid:19663532	Thecc1EG029180t1|PACid:27439511	Gorai.009G145200.3|PACid:26768102
c11695_g1_i1	heavy metal transport detoxification superfamily				XP_007049439	AT5G48290.1|PACid:19668202	Thecc1EG002477t1|PACid:27436094	Gorai.007G164100.1|PACid:26778027
c11696_g1_i1	---NA---
c11697_g1_i1	dcn1-like protein 2	GO:0009734	K10624	KOG3077	KHG21175	AT3G28970.1|PACid:19663504	Thecc1EG018570t3|PACid:27456127	Gorai.007G079100.1|PACid:26780212
c11697_g1_i2	dcn1-like protein 2				KHG21175		Thecc1EG018570t3|PACid:27456127	Gorai.007G079100.2|PACid:26780213
c11697_g2_i1	dcn1-like protein			KOG3077	KHG01998	AT3G28970.1|PACid:19663504	Thecc1EG018570t3|PACid:27456127	Gorai.012G053600.6|PACid:26828344
c11698_g1_i1	callose synthase 7		K11000	KOG0916	XP_007048880	AT1G06490.1|PACid:19653890	Thecc1EG001890t1|PACid:27435831	Gorai.012G040000.2|PACid:26828885
c11699_g1_i2	probable rna-dependent rna polymerase 5	GO:0010162, GO:0009944, GO:0003968, GO:0009845, GO:0010075, GO:0010014, GO:0009909, GO:0009640, GO:0010228, GO:0048522, GO:0016441, GO:0016567, GO:0009410, GO:0019915, GO:0050826, GO:0009855, GO:0010182, GO:0009793, GO:0006144, GO:0031379			KHG23521	AT2G19930.1|PACid:19642477		Gorai.001G008800.4|PACid:26820673
c117_g1_i1	light-mediated development protein isoform 3	GO:0010100, GO:0005634, GO:0006281	K10571	KOG2558	XP_007043157	AT4G10180.1|PACid:19648566	Thecc1EG007636t5|PACid:27460486	Gorai.012G136900.1|PACid:26826073
c1170_g1_i1	phospholipase a1-iidelta-like	GO:0004806, GO:0009507, GO:0016042, GO:0046486	K01058,K01046,K09252	KOG4569	XP_007048712	AT2G42690.1|PACid:19638683	Thecc1EG001731t1|PACid:27436967	Gorai.011G123300.1|PACid:26807867
c11700_g1_i1	f-box wd repeat-containing pof10				XP_007039146		Thecc1EG015471t1|PACid:27450008	Gorai.003G122500.1|PACid:26799100
c11701_g1_i1	---NA---
c11702_g1_i1	protein transport protein sec61 subunit gamma	GO:0005789, GO:0015450, GO:0005886, GO:0006605, GO:0016021, GO:0009941	K07342	KOG3498	XP_007031898	AT5G50460.1|PACid:19668104	Thecc1EG017227t1|PACid:27453927	Gorai.011G086200.2|PACid:26810486
c11702_g2_i1	protein transport protein sec61 subunit gamma-1	GO:0015450, GO:0016020, GO:0006605, GO:0009941	K07342	KOG3498	ADB02901	AT5G50460.1|PACid:19668104	Thecc1EG017227t1|PACid:27453927	Gorai.011G086200.2|PACid:26810486
c11703_g1_i1	leucine--trna cytoplasmic-like isoform x1	GO:0002161, GO:0004823, GO:0006450, GO:0005524, GO:0006429, GO:0005737, GO:0009097, GO:0009098, GO:0009099	K01869	KOG0437	XP_007030137	AT1G09620.1|PACid:19651946	Thecc1EG025952t1|PACid:27421942	Gorai.007G263900.2|PACid:26778948
c11704_g1_i1	squamosa promoter-binding	GO:0005634, GO:0003677			XP_007025578	AT2G33810.1|PACid:19642408	Thecc1EG029832t1|PACid:27439934	Gorai.011G029400.2|PACid:26807767
c11705_g1_i1	polyphenol oxidase	GO:0046872, GO:0046148, GO:0004097, GO:0055114, GO:0006118, GO:0006570	K00422,K00505		XP_007025706		Thecc1EG029926t1|PACid:27438093	Gorai.010G151800.1|PACid:26761109
c11706_g1_i2	protein kinase g11a-like	GO:0006468, GO:0005524, GO:0004674, GO:0009069	K08286,K08282	KOG0610	XP_007015891	AT2G36350.1|PACid:19642569	Thecc1EG041476t1|PACid:27426959	Gorai.009G087400.4|PACid:26764379
c11707_g1_i1	hypothetical protein JCGZ_16023				KDP41616	AT5G63905.1|PACid:19669016	Thecc1EG034696t2|PACid:27458020	Gorai.002G135600.6|PACid:26793374
[truncated: 45,212 more rows]
